# Supplementary material for: Long-range transcription factor binding sites clustered regions may mediate transcriptional regulation through phase-separation interactions in early human embryo
Source: Comput Struct Biotechnol J. 2024 Sep 26;23:3514–26. doi: 10.1016/j.csbj.2024.09.017 (PMC11492133; doi:10.1016/j.csbj.2024.09.017)
Supplement: Supplementary file 1 — Supplementary material [file mmc1.xlsx]

## Sheet: Fig.3G
	R1	R2	R3	R4
2Cell	6460	4794	1974	9805
4Cell	8488	4086	1608	8851
8Cell	12382	4567	1558	4527
ICM	11687	3842	1605	5899
primed_hESC	14618	4329	1396	2690
GM12878_1	12941	4281	1232	2880
Ovarian	11233	3913	1586	4602
ACC	6398	2116	522	1043
BLCA	6697	1959	479	950

## Sheet: Fig.4I Fig.S4c
	other LR-TFCRs	stable LR-TFCRs
2Cell	1443	174
4Cell	1847	176
8Cell	2532	175
ICM	1215	177
primed_hESC	4800	180

## Sheet: Fig.5C-D
	not-PSTF	PSTF
2C	1183	433
4C	1408	614
8C	1812	894
ICM	914	477
primed_hESC	2955	2024
GM12878_1	924	782
GM12878_2	627	687

## Sheet: Fig.5E-F
	not_same_TAD-no_PSTF	not_same_TAD-PSTF	same_TAD-no_PSTF	same_TAD-PSTF
2Cell	122	277	409	804
8Cell	246	401	722	1326
ICM	134	198	334	717
GM12878_1	167	124	754	657
GM12878_2	122	126	504	560

## Sheet: Fig.S6_percent
	0_percent	1_percent	2_percent	3_percent	4_percent	H_percent
2Cell	638	276	204	145	112	237
4Cell	728	372	271	210	138	302
8Cell	1108	399	279	200	194	515
ICM	544	233	170	103	100	233
primed_hESC	1977	881	486	353	307	954
GM12878_1	999	228	113	82	74	210
GM12878_2	670	189	94	75	76	210

## Sheet: Fig.S6_number
	PSTF_0	PSTF_1	PSTF_2	PSTF_3	PSTF_4	PSTF>=5
2Cell	531	116	336	88	232	309
4Cell	579	147	411	144	281	459
8Cell	968	108	700	134	405	380
ICM	468	82	323	87	171	252
primed_hESC	1836	324	1155	262	669	712
GM12878_1	924	64	276	64	163	215
GM12878_2	627	55	249	49	153	181

## Sheet: all samples R1-R4
	R1	R2	R3	R4
2Cell	6460	4794	1974	9805
4Cell	8488	4086	1608	8851
8Cell	12382	4567	1558	4527
ICM	11687	3842	1605	5899
primed_hESC	14618	4329	1396	2690
GM12878_1	12941	4281	1232	2880
GM12878_hg19	13490	4615	1114	2115
Ovarian	11233	3913	1586	4602
ovary	14206	4017	982	2129
Uterine	15139	3968	797	1430
uterus	11896	3817	1492	4129
ACC	6398	2116	522	1043
BLCA	6697	1959	479	950
BRCA	7519	1818	306	447
CESC	6179	1816	540	1581
CHOL	6331	1947	599	1208
COAD	6885	1923	466	816
ESCA	7049	1936	429	683
GBM	6425	1903	574	1187
HNSC	6861	1944	498	814
KIRC	6708	1805	482	1079
KIRP	7141	1902	426	663
LGG	6321	1940	581	1251
LIHC	6785	1995	464	835
LUAD	7091	1899	454	677
LUSC	6934	1934	496	745
MESO	6432	2011	567	1097
PCPG	6520	1879	536	1146
PRAD	6739	2098	486	772
SKCM	6516	2212	583	817
STAD	6984	1882	486	732
TGCT	6869	1782	483	951
THCA	6565	2042	505	995
UCEC	6738	1956	465	933
