# Supplementary material for: Long-range transcription factor binding sites clustered regions may mediate transcriptional regulation through phase-separation interactions in early human embryo
Source: Comput Struct Biotechnol J. 2024 Sep 26;23:3514–26. doi: 10.1016/j.csbj.2024.09.017 (PMC11492133; doi:10.1016/j.csbj.2024.09.017)
Supplement: Supplementary file 2 — Supplementary material [file mmc2.xlsx]

## Sheet: 2Cell
chr1	564374	565956	35.1877
chr1	567512	569086	28.2803
chr1	569159	570683	38.506
chr1	2784464	2785288	23.9074
chr1	2786405	2787983	51.8153
chr1	2791450	2791926	11.8642
chr1	2794745	2795381	14.1244
chr1	2799646	2800752	28.4342
chr1	2804573	2805569	27.171
chr1	2806641	2807805	36.2848
chr1	2831148	2831996	22.0128
chr1	2842606	2844032	30.3214
chr1	2849038	2849750	30.5275
chr1	4141778	4142694	28.4035
chr1	4178998	4180234	36.372
chr1	4201157	4202147	28.9206
chr1	4236344	4237568	33.4012
chr1	4239504	4240408	19.857
chr1	4541684	4543104	48.2758
chr1	4574783	4575665	18.6491
chr1	5327458	5328240	25.0631
chr1	5492200	5492864	19.6198
chr1	5718492	5719354	34.7462
chr1	8215324	8216510	34.1801
chr1	8299276	8300464	39.3049
chr1	9488654	9489550	30.8006
chr1	9519929	9520861	24.8151
chr1	9533180	9533738	16.4996
chr1	10921485	10922565	26.3941
chr1	10936870	10937742	26.2335
chr1	10950567	10951479	27.0327
chr1	11422553	11423291	29.4821
chr1	11425668	11426364	21.2627
chr1	11448287	11449277	25.0805
chr1	11473388	11474402	28.1866
chr1	11487437	11488257	28.2894
chr1	18235875	18236925	35.4693
chr1	18306139	18306909	36.1113
chr1	22534479	22535815	36.538
chr1	22571688	22573254	36.664
chr1	22587474	22588706	45.7898
chr1	22590549	22592059	34.2026
chr1	22592696	22593548	24.7354
chr1	22598701	22599525	28.0918
chr1	22710247	22711041	30.554
chr1	23577505	23578839	31.9782
chr1	25346850	25348306	33.9974
chr1	25381533	25382375	13.927
chr1	25392692	25393904	32.241
chr1	25394110	25394958	21.8205
chr1	29796470	29797404	30.0527
chr1	29812973	29813819	15.1433
chr1	30176821	30177661	22.1808
chr1	30177695	30178611	27.8089
chr1	30279294	30280512	28.5182
chr1	30297176	30297952	18.523
chr1	30365709	30366639	26.2755
chr1	30434131	30434701	9.55121
chr1	30435508	30437040	24.3536
chr1	30669320	30670326	26.0523
chr1	30784809	30785637	21.7946
chr1	31122114	31123108	28.4217
chr1	37031402	37032320	25.63
chr1	37047187	37048121	29.7135
chr1	37049251	37049727	4.93407
chr1	37051441	37052493	26.1116
chr1	37052587	37053597	24.4953
chr1	37054405	37054861	9.92193
chr1	37175177	37176107	34.8969
chr1	37194207	37195777	31.4987
chr1	37196735	37197687	35.5743
chr1	37199274	37199574	1
chr1	37722870	37724182	31.2883
chr1	37740290	37741318	38.3459
chr1	41783021	41784309	28.6011
chr1	41823029	41824391	30.333
chr1	41826047	41827547	39.0038
chr1	41830817	41832351	37.723
chr1	41846682	41847440	22.905
chr1	41850969	41852265	38.4074
chr1	41852886	41853966	29.5937
chr1	41856726	41858078	44.4706
chr1	41869847	41870969	28.8392
chr1	41873905	41874769	26.5997
chr1	41880971	41882125	33.0404
chr1	41882294	41883340	34.531
chr1	41891579	41892809	33.6438
chr1	43501553	43502347	14.672
chr1	43514221	43515237	31.904
chr1	43531974	43533520	30.8663
chr1	43535142	43536284	29.6034
chr1	43548101	43548903	15.8288
chr1	47998390	47999672	40.5186
chr1	48055672	48056564	26.8562
chr1	48172783	48173561	20.3261
chr1	50798261	50799243	36.4426
chr1	54922561	54923935	40.3947
chr1	54925143	54925895	24.2798
chr1	54927382	54928266	36.088
chr1	54928949	54929739	26.0931
chr1	54929917	54930997	35.2144
chr1	54945897	54946457	12.556
chr1	56901279	56902135	24.5615
chr1	63492862	63493394	11.7137
chr1	91563845	91564687	17.0619
chr1	110360537	110361831	29.2444
chr1	110363770	110365180	39.471
chr1	113333369	113334455	18.6475
chr1	113347092	113348574	19.9515
chr1	113357459	113358123	20.7536
chr1	113384017	113385185	32.8306
chr1	114832080	114833182	30.0077
chr1	117385848	117387378	31.0329
chr1	119836479	119837077	17.5538
chr1	121483639	121485101	28.7546
chr1	143279801	143280667	20.2095
chr1	149223313	149224823	25.1483
chr1	157168034	157169038	25.006
chr1	175834340	175835194	23.0107
chr1	201560794	201561696	30.827
chr1	203538421	203539371	22.5564
chr1	203949631	203950493	24.6486
chr1	208136590	208136966	6.99012
chr1	212346139	212346911	26.2503
chr1	212357756	212358714	28.825
chr1	212363013	212364143	29.9182
chr1	212404661	212406077	26.9744
chr1	212687152	212688094	31.8591
chr1	224690657	224691845	35.8277
chr1	225047903	225048671	17.1983
chr1	226682916	226684250	29.9852
chr1	228999180	229000156	29.7064
chr1	229124236	229124948	22.6317
chr1	229160271	229160855	13.507
chr1	229163209	229164023	25.9486
chr1	229229037	229229831	15.7398
chr1	229338761	229339663	35.2019
chr1	232463801	232464397	7.63661
chr1	232464850	232466374	22.2632
chr1	235064798	235065722	21.7105
chr1	235065894	235066760	28.4129
chr1	235120538	235121316	22.0603
chr10	3299760	3300526	26.7955
chr10	3364070	3364672	5.85135
chr10	11726064	11727190	29.3779
chr10	11728969	11730053	26.382
chr10	21604410	21605604	28.7854
chr10	21700935	21702019	32.1192
chr10	28691662	28692764	20.7631
chr10	30139686	30140656	18.8585
chr10	30842577	30843505	19.3308
chr10	31872799	31873635	30.8546
chr10	31891935	31893137	50.7619
chr10	32427941	32429037	34.727
chr10	32499164	32500034	25.3273
chr10	35185048	35185876	28.2837
chr10	35230392	35231592	33.5456
chr10	42384267	42385851	49.5804
chr10	42386758	42388340	56.6501
chr10	42390995	42392035	44.2222
chr10	42393367	42394669	50.8676
chr10	42395700	42397266	48.3799
chr10	42397731	42399277	18.3179
chr10	42399335	42400783	27.1467
chr10	42401545	42402529	20.5905
chr10	42526688	42528200	14.3427
chr10	42529583	42531137	23.6492
chr10	42531156	42532666	29.406
chr10	42534342	42535518	12.5816
chr10	42538762	42539490	8.45186
chr10	42541648	42542506	9.13606
chr10	42544423	42544933	4.90099
chr10	42596590	42597460	38.9345
chr10	42599340	42600306	40.4915
chr10	43813503	43814357	28.589
chr10	71443631	71444789	29.9648
chr10	71452214	71452554	4.99567
chr10	71491737	71493273	24.4992
chr10	72720691	72721785	30.3014
chr10	72745785	72746427	19.0834
chr10	72763803	72764685	19.1737
chr10	72765322	72766884	41.8017
chr10	72771758	72773310	40.0332
chr10	72774027	72774627	15.609
chr10	72783509	72784343	30.2125
chr10	72786120	72787096	23.684
chr10	72795630	72796818	31.5209
chr10	72800671	72802095	34.3705
chr10	72820740	72821040	1
chr10	72840201	72841079	21.7775
chr10	72845075	72846129	29.2468
chr10	82456488	82457512	34.0547
chr10	86385891	86387245	30.4623
chr10	88344665	88346053	29.5764
chr10	88352611	88353687	27.4208
chr10	94979902	94980706	29.8564
chr10	95008061	95009549	34.1006
chr10	102397235	102398145	26.2997
chr10	102419352	102420412	30.7005
chr10	102421019	102421935	31.8339
chr10	102424322	102424906	13.6447
chr10	102425714	102426324	16.1496
chr10	102426864	102427796	25.0833
chr10	102442980	102444064	32.8581
chr10	103051171	103052267	38.3255
chr10	112135901	112136267	7.97773
chr10	112151839	112153199	28.1382
chr10	112155134	112156068	33.6184
chr10	112158086	112159144	34.4791
chr10	112167551	112169081	37.6757
chr10	112190347	112191331	25.1738
chr10	112191546	112192282	19.6331
chr10	112906650	112907320	8.4515
chr10	119376936	119377838	26.869
chr10	119480400	119481398	28.7915
chr10	120577453	120578913	42.4447
chr10	120734179	120735159	28.6943
chr10	122045508	122046462	29.2644
chr10	125322118	125322722	17.2923
chr10	125328768	125329988	26.861
chr10	125332104	125333354	27.6618
chr10	126910762	126911672	24.0784
chr10	126915701	126916883	34.998
chr10	130009941	130010663	23.9818
chr10	130262086	130263348	30.2075
chr10	130284416	130285412	20.1294
chr10	130411000	130411908	20.7928
chr10	130839975	130840885	36.9454
chr10	131163803	131165245	29.3897
chr10	132508998	132509968	22.8988
chr10	132511150	132512132	21.4445
chr10	132585853	132586539	18.5423
chr10	132609348	132610524	36.61
chr10	133184428	133185986	26.753
chr10	133198396	133198960	8.78995
chr10	133218908	133219744	23.3922
chr10	133223786	133225360	41.9847
chr10	133235346	133236094	25.4216
chr10	133239249	133239659	5.96986
chr10	133250916	133252472	42.0822
chr10	133330086	133331058	33.3345
chr10	133368034	133368730	22.8887
chr10	133371786	133372280	17.61
chr10	133378222	133379164	25.5844
chr10	133450162	133451724	47.0589
chr10	133452087	133452923	28.084
chr10	133457163	133457955	22.218
chr10	133499542	133500200	16.0001
chr10	133509085	133510653	40.8598
chr10	133513423	133514469	30.8339
chr10	133521738	133522868	27.5824
chr10	133526492	133527474	32.5893
chr11	8360862	8361680	27.6587
chr11	13206475	13207529	23.9893
chr11	13237607	13238567	24.0612
chr11	15643676	15644700	31.5458
chr11	15671510	15672304	20.4414
chr11	15922454	15923328	30.9071
chr11	27817576	27818600	26.2724
chr11	28603067	28603809	23.0111
chr11	32356110	32357252	33.3941
chr11	34018069	34018659	13.2925
chr11	44471500	44472744	36.4777
chr11	44517853	44518633	26.3656
chr11	44526180	44527740	36.147
chr11	44716500	44717450	27.5605
chr11	44722749	44723883	44.6145
chr11	45432441	45433609	50.0462
chr11	45539207	45540495	38.1912
chr11	45575429	45576239	25.768
chr11	45615268	45616038	29.9024
chr11	46223592	46224624	27.5639
chr11	51569290	51570394	26.7112
chr11	51571627	51572761	23.0082
chr11	51578725	51580283	26.0201
chr11	51581851	51583155	24.3356
chr11	51588612	51589412	18.2098
chr11	51590178	51591602	26.5478
chr11	51592230	51593722	22.5149
chr11	68922689	68923451	29.3021
chr11	69001962	69002782	41.488
chr11	69208925	69209299	5.98997
chr11	69251539	69252475	42.9206
chr11	69299313	69300881	38.6413
chr11	69309624	69310704	25.7044
chr11	69311863	69312663	29.9254
chr11	69314868	69315300	8.88055
chr11	69344716	69345654	35.2119
chr11	69693083	69693953	28.9436
chr11	69695458	69695906	7.94335
chr11	69787494	69788746	38.6374
chr11	69791601	69792583	17.6842
chr11	69794170	69795096	27.3132
chr11	70994865	70995571	24.9847
chr11	75988119	75989299	40.3054
chr11	75991076	75992640	28.3596
chr11	75998823	76000193	31.8843
chr11	76007653	76008565	28.8764
chr11	76313184	76314032	29.5988
chr11	76314969	76315983	37.065
chr11	79204192	79204962	20.8094
chr11	79230822	79231802	26.4689
chr11	112654846	112656066	29.8628
chr11	115450386	115451028	12.258
chr11	115451575	115452817	34.8834
chr11	115516571	115517499	29.7809
chr11	116044866	116045710	24.3232
chr11	116051532	116052344	19.9278
chr11	116064177	116065057	32.956
chr11	116325419	116326473	20.5785
chr11	116557953	116558421	10.8385
chr11	116566658	116568072	49.5266
chr11	119457423	119458371	21.6192
chr11	119650526	119651454	23.4867
chr11	119652970	119654382	32.0783
chr11	119661719	119662629	27.0345
chr11	119679862	119681186	28.4882
chr11	119702546	119703960	32.4142
chr11	119714140	119715678	47.6075
chr11	119716649	119718221	42.0757
chr11	119731697	119732493	21.7213
chr11	119734179	119735161	25.2619
chr11	119745129	119746005	26.3145
chr11	119750250	119751280	30.1004
chr11	119814423	119815401	32.0337
chr11	119847582	119848870	27.6662
chr11	119854217	119854985	19.5844
chr11	119883192	119883638	6.90457
chr11	119885055	119885687	11.4859
chr11	119894316	119895456	29.0021
chr11	119899745	119901323	36.3291
chr11	119928037	119929353	40.8885
chr11	123172692	123173086	3.98234
chr11	123308451	123309643	36.9091
chr11	129185411	129186883	42.9734
chr11	131068213	131069081	23.0447
chr11	133616713	133617611	22.5434
chr11	134449922	134451472	40.701
chr11	134695015	134696277	30.4107
chr11	134716542	134717240	19.5124
chr11	134718493	134719451	28.6757
chr11	134791695	134792469	25.2645
chr12	4140928	4141270	7.98954
chr12	14392838	14394034	39.1435
chr12	14411089	14411969	21.5329
chr12	14412520	14414080	35.3037
chr12	19141138	19141776	21.9901
chr12	25538697	25539651	38.773
chr12	25549557	25550455	30.5168
chr12	34509995	34510741	22.8681
chr12	38447276	38448052	22
chr12	42396456	42397602	16.9451
chr12	42399647	42400455	19.8528
chr12	67504533	67505581	25.1402
chr12	69528565	69529389	32.251
chr12	84522323	84523183	21.8186
chr12	90484543	90485549	25.6434
chr12	114108932	114110336	33.4168
chr12	114111306	114112350	28.697
chr12	114156641	114157359	28.2771
chr12	115255007	115255935	26.6079
chr12	116796666	116797370	23.6428
chr12	125110306	125111568	35.8102
chr12	125131659	125132591	29.0985
chr12	125139832	125140704	29.3187
chr12	125158250	125159160	29.7371
chr12	125170501	125171493	28.5905
chr12	125188609	125190161	32.5239
chr12	127544672	127545448	28.7989
chr12	128675662	128676606	31.8676
chr12	131830646	131831890	41.8776
chr12	131847172	131848508	30.7223
chr12	131853645	131855035	36.9349
chr12	131867636	131869182	34.4654
chr12	131876323	131877311	37.7475
chr12	131925222	131926230	39.8902
chr12	131927574	131928576	38.881
chr12	131940337	131941547	27.6134
chr12	132087431	132088087	19.6505
chr12	132104734	132106306	41.8023
chr12	132106463	132107373	42.358
chr12	132112658	132113908	39.5769
chr12	132126222	132127716	48.9678
chr12	132973536	132974890	50.3772
chr12	132975492	132976590	30.7037
chr12	132980810	132982158	36.4832
chr12	132985580	132987162	39.3372
chr12	132991373	132992959	42.6919
chr12	132999420	133000802	49.3881
chr12	133005908	133007474	54.829
chr12	133013732	133014658	32.4886
chr13	27049158	27050520	31.3888
chr13	27470529	27472111	41.9719
chr13	27528162	27529168	17.0991
chr13	27935925	27936861	36.8165
chr13	30706558	30707484	15.2864
chr13	40700512	40701250	27.4908
chr13	45450864	45451756	19.5762
chr13	64652506	64652852	2.99547
chr13	80791926	80792782	22.0441
chr13	81969348	81970018	18.0279
chr13	95430906	95431696	17.3324
chr13	98503442	98504052	19.0422
chr13	107499012	107500234	31.1325
chr13	110076261	110076943	10.8755
chr13	111464526	111465482	25.5039
chr13	112901836	112902888	50.0095
chr14	22969538	22970280	15.9709
chr14	71697784	71699284	39.1843
chr14	71786591	71787473	27.8236
chr14	77388494	77389880	37.1601
chr14	77390474	77391890	51.2546
chr14	77403806	77404370	17.426
chr14	77408951	77410019	30.4199
chr14	77414164	77415302	33.6148
chr14	77416977	77417299	3.99822
chr14	77424551	77426131	32.7884
chr14	77427551	77428869	37.6835
chr14	88237195	88238355	36.9286
chr14	89479195	89480051	31.3042
chr14	95330468	95331510	48.9126
chr14	95348737	95349379	11.3852
chr14	95353158	95353822	14.9432
chr14	98870960	98871864	20.8692
chr14	99467269	99468175	35.1095
chr14	99530592	99531812	33.2044
chr14	99533744	99535230	25.8935
chr14	99788690	99789576	22.4956
chr14	101619718	101620940	28.2972
chr14	101649090	101650014	35.7349
chr14	101663247	101664131	29.4708
chr14	101690394	101691656	36.9182
chr14	101701017	101701733	20.0848
chr14	101713630	101714528	22.619
chr14	101831087	101832395	43.5536
chr14	101958069	101958927	26.4136
chr14	101973367	101974441	24.5887
chr14	103733480	103734166	19.6652
chr14	104750278	104750990	12.2211
chr14	104753879	104754491	19.8106
chr14	104757007	104758469	46.8235
chr14	104759765	104760577	25.1128
chr14	104789554	104790514	26.4342
chr14	104822323	104823195	28.0589
chr14	104823930	104824384	7.92994
chr14	104828948	104830502	38.1477
chr14	104835583	104836479	26.5359
chr14	104853714	104854816	24.7457
chr14	104855354	104856514	34.2263
chr14	104888970	104889940	19.5782
chr14	104892177	104892507	2.99803
chr14	104894425	104895515	38.9365
chr14	104902894	104904402	55.2047
chr14	104909140	104910710	40.5234
chr14	106055283	106056843	37.1779
chr14	106056848	106058332	30.3749
chr14	106067162	106067974	19.1889
chr14	106068399	106069975	35.2311
chr14	107119801	107120527	8.42309
chr15	22487725	22488511	26.1639
chr15	27943426	27944502	25.1204
chr15	30365776	30366676	26.4006
chr15	35336382	35337292	26.0326
chr15	35353535	35354291	23.2425
chr15	63741600	63742642	28.5868
chr15	66923104	66923870	25.3045
chr15	67126988	67127912	33.9105
chr15	67169741	67170659	26.6551
chr15	67222659	67223541	30.2292
chr15	70289009	70290149	25.6203
chr15	70440540	70441368	22.875
chr15	70450450	70451398	30.0827
chr15	70453066	70454238	29.588
chr15	70477963	70479497	40.4888
chr15	70481394	70482532	36.1347
chr15	70488443	70489901	32.0846
chr15	70504455	70505543	39.8585
chr15	70505770	70506874	31.7739
chr15	70508205	70508855	19.1284
chr15	70543002	70543616	16.1817
chr15	70546644	70547682	34.5053
chr15	70556929	70558073	31.9027
chr15	70771122	70771938	30.1689
chr15	74110338	74111054	20.0001
chr15	77833408	77834508	29.4984
chr15	77835327	77836877	35.0547
chr15	77837434	77838274	17.4077
chr15	77840096	77841616	41.5611
chr15	77842225	77843785	30.2254
chr15	77844198	77845772	30.5458
chr15	77846524	77848104	40.3423
chr15	78039006	78039640	14.0759
chr15	78041746	78042844	35.1506
chr15	78101596	78102256	17.0881
chr15	78103184	78104320	44.6864
chr15	78104450	78105736	44.4751
chr15	78110044	78111330	33.9337
chr15	78132121	78132811	18.5403
chr15	78151093	78152249	31.8975
chr15	84025413	84026981	42.433
chr15	88943263	88944407	31.1436
chr15	89525844	89526964	26.1207
chr15	89530330	89531906	33.0502
chr15	89541982	89542914	23.1677
chr15	89545653	89546199	14.7615
chr15	89560286	89561412	27.319
chr15	94443319	94444489	31.6187
chr15	99979152	99979806	14.2338
chr15	99986971	99988549	38.2124
chr15	99990720	99991854	30.3531
chr15	99994789	99995729	28.371
chr15	100015403	100016635	31.6249
chr15	101265527	101266091	12.7315
chr15	101303554	101304472	36.9157
chr15	101306297	101307859	42.4566
chr15	101309625	101310795	25.6139
chr15	102080900	102082202	31.8767
chr15	102082897	102083949	30.6993
chr16	5628844	5629714	26.0683
chr16	27003592	27004952	37.0027
chr16	33618863	33619625	25.7086
chr16	34022370	34022984	10.4121
chr16	34808466	34808816	3.99306
chr16	34920627	34921465	18.9914
chr16	46391108	46392096	28.5361
chr16	46403264	46404294	30.6235
chr16	46424197	46425283	35.2237
chr16	46427838	46428842	31.5702
chr16	47893041	47893845	16.3271
chr16	49951952	49952746	20.8153
chr16	49955312	49956778	31.9517
chr16	49957722	49958266	7.72334
chr16	50511854	50513392	31.2996
chr16	50893664	50894484	27.132
chr16	50913256	50914382	32.3719
chr16	51806581	51807923	30.7965
chr16	52271494	52272342	28.1973
chr16	54207925	54208669	19.3503
chr16	54373614	54375162	27.9385
chr16	55124859	55125721	22.7824
chr16	66209318	66210146	18.0423
chr16	66261124	66262514	32.8338
chr16	66290466	66291510	33.3226
chr16	75767223	75768471	35.094
chr16	77690490	77691482	34.8415
chr16	82263177	82264157	39.2543
chr16	82544339	82545365	28.8076
chr16	85494540	85495798	41.7901
chr16	85497832	85499254	34.9594
chr16	85555568	85556476	32.7742
chr16	85556848	85557862	29.8165
chr16	86085633	86086245	12.4264
chr16	86097243	86097981	18.8334
chr16	86247755	86248217	10.8102
chr16	87104000	87104542	14.5676
chr16	88332455	88333253	24.5401
chr16	88360752	88361396	23.1969
chr16	88373255	88374809	39.725
chr16	88386563	88387525	20.786
chr17	5597632	5597992	3.98914
chr17	6245676	6246652	22.3916
chr17	22202522	22203494	22.4876
chr17	22245984	22247536	31.4655
chr17	22247804	22249384	31.9024
chr17	22250375	22251941	34.279
chr17	22252461	22253981	30.2137
chr17	22255349	22256225	25.9836
chr17	22257164	22258740	31.0143
chr17	22260826	22262372	23.8461
chr17	25568218	25569456	32.6382
chr17	26270991	26271999	26.0783
chr17	29987789	29988705	25.0202
chr17	32751009	32751535	7.71657
chr17	33063152	33063948	32.8205
chr17	33108843	33109503	15.9523
chr17	33168546	33169524	23.2406
chr17	35032195	35033455	34.4547
chr17	35038945	35040005	34.0772
chr17	35078481	35079345	32.1417
chr17	35085013	35086161	34.0407
chr17	35098210	35099272	33.4911
chr17	35116145	35117235	26.3188
chr17	35118440	35119452	33.0274
chr17	35170328	35171338	33.6085
chr17	35175302	35176336	37.2033
chr17	35183190	35184072	36.0531
chr17	35216047	35217097	27.3302
chr17	35234752	35235550	19.1138
chr17	35241483	35242413	27.9784
chr17	43453169	43454181	38.2183
chr17	43482061	43483453	42.6155
chr17	43488231	43489147	28.9425
chr17	43508495	43509427	40.6172
chr17	43851920	43853356	44.9462
chr17	43856091	43856863	21.4669
chr17	43868510	43870056	46.6883
chr17	43893433	43893797	1.989
chr17	43901562	43902088	10.6881
chr17	43904180	43905210	33.7173
chr17	43908606	43909066	5.90205
chr17	43911187	43912127	36.7482
chr17	43926256	43926720	7.91908
chr17	44089718	44090686	30.1936
chr17	44090937	44092083	33.6265
chr17	47990661	47990993	1.99716
chr17	47993418	47994120	17.8838
chr17	49512562	49513068	14.5256
chr17	54741488	54742262	26.9344
chr17	55833922	55835014	25.4375
chr17	55859744	55860590	27.4538
chr17	60207941	60208907	30.129
chr17	70026387	70027205	23.7441
chr17	70215184	70216428	44.5865
chr17	71948646	71949340	23.5796
chr17	71978061	71979095	25.7382
chr17	72030283	72031245	22.7011
chr17	75614069	75614731	17.8495
chr17	75633022	75634108	30.0443
chr17	75635845	75637151	27.6386
chr17	75692595	75693659	35.8802
chr17	75730966	75731914	25.9175
chr17	75768139	75769361	49.2444
chr17	75798485	75799509	39.7498
chr18	10182	11712	45.1815
chr18	7303627	7304547	19.8897
chr18	7305461	7306261	26.0438
chr18	7317263	7318295	30.6952
chr18	7451930	7452762	17.4483
chr18	8478025	8479575	26.6684
chr18	8937661	8938319	15.1515
chr18	8982785	8983677	21.8512
chr18	10053638	10055182	25.3804
chr18	10153035	10154053	24.9386
chr18	10202853	10203595	22.0012
chr18	10332289	10333177	31.2458
chr18	10340355	10341523	31.8786
chr18	11410223	11410907	12.3656
chr18	19513857	19514929	29.1538
chr18	19577308	19577972	17.0133
chr18	19606084	19607458	46.0509
chr18	19639107	19639977	32.7483
chr18	19665031	19666253	24.1286
chr18	20376610	20377462	21.0008
chr18	52677835	52678753	26.2709
chr18	55574057	55574663	12.8539
chr18	60114490	60115436	24.5487
chr18	68090945	68092501	31.908
chr18	72836844	72838362	37.0794
chr18	74385928	74387508	35.1391
chr18	74420581	74421469	41.3311
chr18	75334048	75334956	24.8746
chr18	75861874	75862708	23.1963
chr18	76095104	76095858	33.4262
chr18	76257553	76258401	26.8922
chr18	76363482	76364282	25.7617
chr18	76397534	76398290	23.9779
chr18	76490404	76490908	9.71916
chr18	77363170	77364186	26.5723
chr19	14382367	14383415	29.6368
chr19	20958517	20959613	37.3959
chr19	23083945	23085181	36.8188
chr19	23093207	23093937	28.8533
chr19	27732448	27734034	28.7729
chr19	27734594	27736162	23.2453
chr19	27736752	27738236	25.7522
chr19	27739206	27740770	25.6579
chr19	28138801	28140211	25.9157
chr19	29583552	29584806	37.334
chr19	30582414	30582928	9.72699
chr19	30583292	30584698	29.6321
chr19	31160077	31160969	17.7407
chr19	31185720	31186556	23.4117
chr19	34521661	34522545	28.6442
chr19	34557071	34557793	14.8535
chr19	57451747	57452599	21.5459
chr19	57477411	57478161	22.2513
chr2	495657	496477	17.2593
chr2	557861	558795	33.5852
chr2	600499	601817	48.4243
chr2	603397	603935	11.5938
chr2	2683081	2683671	16.3664
chr2	2690735	2691361	20.7182
chr2	2693811	2695385	39.2776
chr2	2706092	2706438	1.99438
chr2	2709821	2710635	24.1749
chr2	2752094	2753680	31.0934
chr2	8643758	8644476	19.4001
chr2	8679985	8680817	27.0228
chr2	8723630	8724520	24.6273
chr2	9235366	9236950	38.6295
chr2	9253037	9254217	23.0434
chr2	9282696	9283480	21.8754
chr2	9291733	9293237	34.2781
chr2	9294580	9296106	35.7575
chr2	9832086	9833480	37.1585
chr2	9878924	9880438	38.9002
chr2	9909970	9911456	21.7851
chr2	10645070	10646058	25.1174
chr2	11109490	11110544	36.2596
chr2	15903277	15904209	25.4814
chr2	15909943	15910961	27.2616
chr2	15930250	15931068	27.4568
chr2	15934981	15935723	22.353
chr2	15936010	15936898	26.0332
chr2	15949367	15950951	29.4439
chr2	15950991	15952573	23.8633
chr2	15965988	15967238	40.7369
chr2	15970252	15971836	35.0464
chr2	15989139	15989735	9.71203
chr2	16011673	16012551	21.1788
chr2	16244394	16245974	23.6118
chr2	16265701	16266403	22.2906
chr2	20311165	20312005	14.462
chr2	20313192	20314544	39.7241
chr2	20315611	20316127	12.7396
chr2	20323947	20324763	22.6672
chr2	20335417	20336207	22.2683
chr2	20336845	20337949	35.8143
chr2	20338886	20339524	21.7893
chr2	20344787	20346085	38.5866
chr2	20709028	20710606	42.1648
chr2	20719138	20720182	24.3357
chr2	20724190	20725138	27.8592
chr2	20730295	20731359	25.292
chr2	20733262	20733634	6.98127
chr2	20738452	20740016	40.531
chr2	20742692	20744270	33.0476
chr2	20745912	20747066	27.5791
chr2	20764973	20766005	29.9844
chr2	24700050	24700834	17.0396
chr2	30568911	30569985	31.1978
chr2	38659166	38660660	28.5291
chr2	38668258	38669232	19.9972
chr2	43152389	43153117	25.7326
chr2	43163263	43164849	36.6427
chr2	43179741	43181281	29.9572
chr2	43250923	43252487	28.9925
chr2	43258081	43258759	19.2559
chr2	43259066	43259896	24.82
chr2	43266488	43266932	6.9345
chr2	43268704	43269894	42.919
chr2	43270953	43271775	28.0218
chr2	43276021	43277353	28.6032
chr2	43277884	43278220	2.99813
chr2	43353831	43354909	32.553
chr2	43357024	43357888	20.2886
chr2	43362856	43363852	19.1619
chr2	43379568	43380558	39.8516
chr2	43385225	43386053	30.1838
chr2	43388413	43389333	34.709
chr2	43395227	43396543	37.8965
chr2	47494394	47495300	17.8719
chr2	47498777	47499957	37.1417
chr2	47513437	47514395	23.4184
chr2	47521079	47521919	19.6145
chr2	60510431	60511427	31.087
chr2	60523030	60523374	1.99487
chr2	60524260	60525288	34.5824
chr2	60559433	60560475	25.4149
chr2	61991527	61992249	16.5915
chr2	62589215	62590135	19.5587
chr2	64620631	64621225	16.1635
chr2	64627705	64628553	26.5815
chr2	64977606	64979176	48.0316
chr2	65058312	65059088	25.0433
chr2	68112828	68114202	33.0642
chr2	70587916	70588610	23.8985
chr2	72017505	72018369	33.3005
chr2	75659870	75660868	22.2019
chr2	81708537	81709047	15.7001
chr2	83922239	83922855	17.3533
chr2	86182732	86183424	21.8972
chr2	88649993	88651145	43.4565
chr2	89874614	89875808	34.1475
chr2	89879357	89879753	7.95374
chr2	90481853	90482713	38.6616
chr2	90484846	90485926	38.4181
chr2	92268879	92269915	41.436
chr2	92275638	92276280	8.45378
chr2	92280886	92281770	20.2786
chr2	92289860	92291344	21.788
chr2	92296207	92297733	24.6293
chr2	92305741	92307287	24.5131
chr2	92308770	92310342	28.0368
chr2	92312258	92313580	24.4283
chr2	92315424	92316934	25.8067
chr2	92318549	92320111	19.2265
chr2	92320687	92322259	22.2208
chr2	92323589	92325171	22.2701
chr2	105307909	105308779	17.316
chr2	106891872	106892538	18.4586
chr2	109672527	109673537	20.6996
chr2	110447886	110448906	25.633
chr2	121279553	121280459	26.6241
chr2	121310166	121311046	21.3002
chr2	121321608	121322810	35.2217
chr2	121330501	121331385	25.7305
chr2	121351742	121353274	43.0965
chr2	121357054	121357848	25.1872
chr2	121361245	121362129	27.4811
chr2	121362334	121363910	38.8154
chr2	121364201	121365233	30.6548
chr2	121365379	121366943	10.425
chr2	121366979	121368041	37.2226
chr2	121368507	121369861	34.9352
chr2	121387688	121388522	22.1242
chr2	121418072	121419108	24.4278
chr2	121428105	121429057	30.1822
chr2	121430751	121431535	28.9614
chr2	121819713	121820433	19.2275
chr2	121823695	121824543	24.0527
chr2	121828890	121829458	14.6618
chr2	121832662	121834222	46.3065
chr2	121845878	121846690	26.2574
chr2	121847481	121848301	36.1353
chr2	121852539	121853621	34.2712
chr2	121876539	121877225	13.1277
chr2	121890978	121891278	1
chr2	121910037	121910981	34.2644
chr2	122644954	122646182	31.3799
chr2	122647680	122648218	11.5154
chr2	127643526	127644566	30.0458
chr2	127733409	127734249	26.5645
chr2	129126422	129127746	34.0924
chr2	129132648	129133836	31.3935
chr2	129133847	129134977	27.0072
chr2	129136104	129137678	36.5652
chr2	129139471	129140283	19.6309
chr2	129181806	129183020	37.2088
chr2	129206921	129208169	34.3873
chr2	129277813	129278779	25.1368
chr2	129280584	129281708	34.0083
chr2	129374171	129375535	35.7155
chr2	129377057	129377873	36.0215
chr2	129383423	129384321	28.0261
chr2	129388318	129389086	22.1488
chr2	129396089	129396977	26.3568
chr2	129397107	129397829	17.4754
chr2	129439787	129441029	35.4019
chr2	130584607	130585881	33.5543
chr2	131009071	131010157	28.5971
chr2	131577040	131578388	33.8521
chr2	131580308	131581400	37.3453
chr2	131582842	131584364	44.9889
chr2	131585870	131587452	46.0333
chr2	131589317	131590059	30.5786
chr2	131592348	131593172	27.4431
chr2	131593820	131594440	9.42721
chr2	131610727	131611499	29.5064
chr2	137002546	137003300	22.4227
chr2	146372922	146373638	23.6611
chr2	148022443	148023081	10.1884
chr2	188897652	188898668	38.2744
chr2	202833518	202835078	33.4554
chr2	202836966	202838546	36.8278
chr2	204457098	204457836	20.4289
chr2	213696571	213697289	16.6926
chr2	215494748	215495904	27.1593
chr2	222919961	222920735	23.271
chr2	227148094	227148536	7.9161
chr2	231499553	231500391	21.0274
chr2	235044049	235045441	37.2568
chr2	235070731	235071659	21.7383
chr2	235120969	235121757	24.8798
chr2	235276533	235277383	18.3619
chr2	235672755	235673789	28.6734
chr2	236228728	236229492	15.4407
chr2	236319895	236321307	32.6828
chr2	237592918	237593886	23.4656
chr2	237724655	237725499	25.8686
chr2	237764619	237765937	32.6588
chr2	239912412	239913416	28.8981
chr2	240417978	240419434	56.2744
chr2	240430172	240431248	18.3679
chr2	240492541	240493447	24.9721
chr2	240501116	240502266	32.0079
chr2	240502924	240503716	18.0699
chr2	240517593	240518023	7.90087
chr2	240560870	240561726	29.4096
chr2	240581232	240582306	34.7314
chr2	240584786	240585804	20.0859
chr2	240588187	240589033	35.414
chr2	240597380	240598602	32.9053
chr2	241136218	241137004	16.4629
chr2	241149574	241150820	36.4347
chr2	241151189	241152007	27.3654
chr2	241154222	241155242	28.9771
chr2	241156591	241158171	24.2216
chr2	241172229	241173803	33.1247
chr2	241175409	241176931	49.1068
chr2	241185188	241185948	16.4416
chr2	241187050	241188028	32.3389
chr2	241190031	241191611	45.5385
chr2	241195338	241196494	30.7584
chr2	241235435	241236817	40.5127
chr2	241237198	241238190	33.578
chr2	241280165	241280769	14.2044
chr2	241289471	241290489	26.368
chr2	241293464	241294106	22.7504
chr2	241296912	241298494	38.5024
chr2	241308958	241310346	35.5461
chr2	241311531	241312133	21.3928
chr20	17829615	17830475	26.8686
chr20	17830557	17831411	20.1122
chr20	17854256	17855422	38.7714
chr20	17862420	17863864	45.8485
chr20	21029299	21030065	14.8488
chr20	22672095	22672905	18.7368
chr20	24851553	24852063	14.7576
chr20	24852789	24853853	37.0537
chr20	29518149	29519103	29.5192
chr20	32503277	32504249	31.0887
chr20	32517361	32517959	17.2329
chr20	32520748	32522232	31.5463
chr20	39441402	39442664	32.5826
chr20	39502017	39502821	20.246
chr20	39591302	39592256	19.5674
chr20	42021017	42021989	23.6797
chr20	45417960	45418932	24.3754
chr20	46597444	46598992	32.9865
chr20	46653445	46654333	35.7876
chr20	46779148	46780028	28.3287
chr20	46815232	46816592	32.7646
chr20	46818314	46819248	35.2544
chr20	46821173	46822319	30.6611
chr20	46833651	46834523	22.6082
chr20	47156164	47156978	18.0788
chr20	47170987	47172023	32.3242
chr20	49041203	49042289	37.1031
chr20	50519894	50520524	16.5546
chr20	50556378	50557106	15.6153
chr20	52304478	52305416	22.3924
chr20	52364517	52365385	16.93
chr20	55284969	55286433	44.1532
chr20	55325164	55326332	41.0511
chr20	55382867	55383703	29.4638
chr20	55403130	55404132	30.968
chr20	55442236	55443028	26.0312
chr20	55449721	55450609	27.9562
chr20	55467945	55469083	34.7453
chr20	55469867	55470643	15.7319
chr20	55524146	55525128	31.9781
chr20	55541411	55542625	18.6476
chr20	55542661	55543671	27.5758
chr20	55577619	55578707	36.3104
chr20	55628367	55629003	22.6976
chr20	55664477	55665665	32.2247
chr20	55667134	55668438	20.829
chr20	55672281	55673255	26.1713
chr20	55692152	55692998	30.6371
chr20	56361995	56363281	24.0199
chr20	56629492	56630898	35.4883
chr20	57998843	57999733	28.4421
chr20	58042968	58043974	37.0427
chr20	58044339	58045265	29.8642
chr21	9695456	9696078	22.2653
chr21	9698607	9700181	33.149
chr21	11186220	11187246	15.2837
chr21	42953385	42953757	5.9815
chr21	43010094	43011062	21.4304
chr21	43030098	43031168	16.4987
chr21	43032881	43033539	20.556
chr21	44696966	44698300	22.4123
chr21	44733265	44734341	27.0067
chr21	44735791	44736547	20.0757
chr21	44737787	44738425	15.4849
chr21	44751089	44751985	26.3441
chr21	44765353	44766919	34.3263
chr21	44772180	44772984	35.3566
chr21	44780480	44781996	30.4867
chr22	19619295	19620307	27.3098
chr22	27777879	27778803	27.9451
chr22	27829676	27830542	28.8227
chr22	27833968	27835552	43.4437
chr22	28025836	28027100	38.3499
chr22	28053230	28053530	1
chr22	28065071	28066225	40.9696
chr22	36481778	36483064	40.5724
chr22	48556741	48557115	3.98753
chr22	48728578	48729866	40.1204
chr22	48794182	48794984	23.5523
chr22	49407767	49408689	34.3023
chr22	49413127	49414195	42.7066
chr22	49475074	49476638	37.8401
chr22	49481576	49482468	23.3226
chr22	49508136	49509270	33.2356
chr22	49545064	49546300	41.6196
chr22	49547566	49549150	41.2708
chr22	49699068	49699752	21.418
chr22	49700782	49701584	24.5806
chr22	49742258	49742914	17.3889
chr22	49768125	49769245	29.456
chr22	49906936	49907872	29.3637
chr3	13175816	13177384	43.0585
chr3	13183198	13184088	23.7439
chr3	13190596	13191512	25.2708
chr3	13203846	13205012	37.4514
chr3	13238450	13239224	20.0372
chr3	13276186	13277446	31.2577
chr3	13305166	13306282	36.8828
chr3	14302400	14303232	23.9953
chr3	14313229	14314091	23.3689
chr3	14314996	14315936	22.1679
chr3	14319962	14321292	43.8437
chr3	14322331	14323665	29.6257
chr3	14359932	14360752	23.7061
chr3	14360840	14361760	28.8759
chr3	23720685	23721445	24.0703
chr3	27600896	27602072	41.2306
chr3	27696475	27697387	24.6652
chr3	39759893	39760247	3.991
chr3	42064685	42065585	26.283
chr3	43904024	43905554	32.9404
chr3	44039661	44041247	42.0707
chr3	72083899	72084781	42.7476
chr3	75620125	75621025	14.701
chr3	83452769	83453871	38.1904
chr3	96336406	96337980	19.9581
chr3	106485514	106486502	24.1993
chr3	112867076	112868008	29.5318
chr3	125992309	125993341	21.7039
chr3	126005782	126007274	37.0996
chr3	126809104	126809916	19.7741
chr3	126811308	126812264	35.7273
chr3	126824048	126824896	22.1109
chr3	126854782	126855964	29.2989
chr3	126901251	126902475	41.8774
chr3	126911198	126912366	28.0577
chr3	126939732	126940640	27.7314
chr3	127002663	127003803	28.0773
chr3	127006077	127007657	45.2963
chr3	127022642	127023836	43.2955
chr3	127024724	127025598	22.7428
chr3	127068233	127069523	39.0327
chr3	127092505	127093701	30.7504
chr3	127125047	127126305	30.12
chr3	127129648	127130624	33.063
chr3	127144873	127146077	33.5523
chr3	127160074	127161332	27.8861
chr3	127166807	127168065	36.9036
chr3	127175123	127176071	29.433
chr3	127182973	127184507	38.9519
chr3	127185814	127187266	41.4663
chr3	127187859	127189023	32.3697
chr3	127191916	127192822	29.9783
chr3	139004702	139005942	31.2167
chr3	149788518	149789172	14.3808
chr3	149929963	149930821	18.2161
chr3	149940208	149941284	25.3096
chr3	152611311	152612101	18.8312
chr3	152813436	152814782	31.1817
chr3	159795847	159796603	21.3106
chr3	159858345	159858943	14.5887
chr3	174158753	174159515	28.9303
chr3	177001809	177002669	26.5386
chr3	177075940	177076938	39.1061
chr3	181537989	181539039	28.3631
chr3	182443273	182443611	2.99705
chr3	184158869	184159711	28.3516
chr3	184172167	184173241	34.5738
chr3	184183330	184184200	25.6994
chr3	184186851	184187229	5.97356
chr3	184214491	184215111	13.349
chr3	184217882	184218780	23.2908
chr3	184350386	184351962	44.7534
chr3	184356612	184357690	23.2632
chr3	184375828	184377176	39.4869
chr3	193498521	193499325	19.3481
chr3	193534160	193535460	37.7026
chr3	193586985	193587457	13.8464
chr3	193587789	193588803	28.7899
chr3	193590372	193591394	21.0322
chr3	193614948	193615816	28.5878
chr3	193799504	193800056	12.5965
chr3	193930237	193931257	41.8573
chr3	193963530	193964680	24.7664
chr3	194573637	194574555	25.0579
chr3	194591863	194592193	2.9982
chr3	194662801	194663595	23.0739
chr3	194704848	194706386	37.0754
chr3	194722494	194723418	32.0993
chr3	197152917	197153771	20.8712
chr3	197173173	197174547	28.4279
chr4	1480213	1481031	34.9143
chr4	1500862	1502128	37.96
chr4	1505317	1506139	32.5838
chr4	1510373	1511283	35.5086
chr4	1512830	1514332	48.8378
chr4	1539083	1540269	34.2067
chr4	1542461	1543487	39.4004
chr4	1544359	1545655	27.3197
chr4	1553829	1554747	26.118
chr4	1557787	1559157	40.0661
chr4	1566209	1566671	11.9098
chr4	1568143	1569431	37.6753
chr4	1573820	1575360	31.5372
chr4	1581783	1582749	38.5053
chr4	3821686	3823038	42.4553
chr4	3831327	3832429	45.9752
chr4	3835748	3836884	49.084
chr4	3837936	3839408	53.4432
chr4	3853439	3854659	30.8516
chr4	3854812	3855768	20.0588
chr4	3859527	3860543	30.7008
chr4	3864013	3865297	44.3846
chr4	3868613	3869267	23.4292
chr4	3874139	3875711	39.7232
chr4	8697444	8698444	31.6818
chr4	8706177	8707525	30.4762
chr4	8726676	8727846	45.6526
chr4	8729042	8730526	33.9859
chr4	8733507	8734215	17.9097
chr4	8741556	8742384	21.918
chr4	8773078	8774304	26.8277
chr4	8783317	8784261	27.296
chr4	8790377	8791761	59.8816
chr4	9693014	9693808	24.1271
chr4	12641700	12642402	20.3763
chr4	25570110	25571224	30.4659
chr4	25994740	25995966	28.9028
chr4	25996969	25997279	1.99972
chr4	26029908	26030766	38.7862
chr4	35039419	35040421	33.023
chr4	38534735	38535849	25.0428
chr4	38536560	38537412	26.8191
chr4	49150622	49152084	33.8357
chr4	49318504	49319460	28.5763
chr4	49324592	49326076	32.7134
chr4	49516223	49517697	33.7743
chr4	49659159	49659983	34.5282
chr4	57619029	57619815	19.8202
chr4	57623621	57624283	16.471
chr4	65472548	65473204	16.8507
chr4	65476663	65477679	15.7295
chr4	68264289	68265861	28.9085
chr4	69215426	69216278	41.3434
chr4	83205673	83206841	31.7469
chr4	113672420	113673192	27.8397
chr4	124426773	124427427	17.0491
chr4	127876223	127877119	20.8111
chr4	156384712	156385978	23.7648
chr4	161823429	161824061	11.5035
chr4	163342231	163342897	7.62772
chr4	177973370	177974048	18.0507
chr4	179335689	179336637	33.2555
chr4	179336775	179337603	21.1222
chr4	180404285	180405385	37.8078
chr4	184728233	184729253	30.5074
chr4	185458374	185459256	33.4242
chr4	185882425	185883503	26.4062
chr4	189140093	189141047	40.2547
chr4	190037821	190038619	16.2246
chr4	190474445	190475259	24.5273
chr4	190480956	190481876	16.3124
chr4	190503668	190505038	36.1102
chr4	190506574	190508160	35.0573
chr4	190509836	190511392	41.0079
chr4	190520756	190522314	29.8804
chr4	190527548	190529072	41.4678
chr4	190565784	190567288	24.7071
chr4	190568405	190569407	28.2168
chr4	190570341	190571911	36.9893
chr4	190573977	190575537	34.0255
chr4	190576450	190578034	42.2534
chr4	190581705	190582795	24.0487
chr4	190642081	190642721	15.1085
chr4	190643487	190644153	19.0745
chr4	190649823	190650175	2.9942
chr4	190706159	190707177	27.4502
chr5	10326	10626	1
chr5	11601	12353	13.4804
chr5	2006259	2007319	41.0786
chr5	2038562	2039512	23.821
chr5	2212937	2213755	27.8271
chr5	2239958	2240800	24.8322
chr5	2251522	2252412	27.4136
chr5	2896798	2897798	29.6589
chr5	3220188	3220916	20.8495
chr5	3276243	3277131	27.7616
chr5	3324325	3325249	30.8792
chr5	4865924	4867110	44.7695
chr5	4895148	4895970	19.7915
chr5	6210399	6211515	22.6213
chr5	8620690	8621382	7.38108
chr5	10896945	10897955	27.4783
chr5	17057151	17057861	24.4823
chr5	17598748	17599532	19.1956
chr5	17620395	17621565	32.6522
chr5	17648159	17649311	32.1036
chr5	17655782	17656692	29.1963
chr5	34482728	34483634	23.4542
chr5	35317437	35318187	27.2265
chr5	36745039	36745933	28.28
chr5	42893459	42894541	31.5225
chr5	42916548	42917676	26.507
chr5	42922919	42924491	37.7687
chr5	42944064	42944892	20.7222
chr5	42952742	42954286	26.7069
chr5	56011718	56012488	16.7906
chr5	58211841	58212749	27.1709
chr5	71146454	71147140	24.4738
chr5	73439141	73440037	36.9552
chr5	77187779	77188747	32.1639
chr5	83941795	83942831	31.0637
chr5	87436745	87437765	45.3972
chr5	97198171	97199219	24.3125
chr5	99381501	99383079	36.4102
chr5	99387160	99388716	34.0019
chr5	104974606	104975438	25.1378
chr5	105888781	105889429	18.2407
chr5	116090197	116091221	32.6079
chr5	120719774	120720730	38.7143
chr5	123916942	123917876	23.4345
chr5	133178510	133179680	36.6799
chr5	133801553	133803105	47.9438
chr5	137974819	137975731	23.0342
chr5	137981992	137983572	46.9255
chr5	137984699	137985995	36.4683
chr5	137986189	137987047	27.8016
chr5	137996994	137998142	32.4976
chr5	138000097	138001007	32.7486
chr5	138002524	138003370	24.2175
chr5	139112687	139114269	35.9692
chr5	141122977	141123935	28.0231
chr5	141126391	141127347	32.1355
chr5	141137466	141138514	23.8358
chr5	141141189	141141493	2.99995
chr5	141159576	141160770	34.7951
chr5	141162924	141163808	22.0433
chr5	141164196	141165744	33.913
chr5	141169722	141170618	21.184
chr5	141603021	141603777	27.7077
chr5	154033082	154033742	17.5684
chr5	157339462	157340456	26.722
chr5	157345557	157346717	31.5789
chr5	157347606	157348398	31.3614
chr5	157356650	157357486	35.3246
chr5	157424526	157425350	27.5386
chr5	159252344	159253296	28.6484
chr5	170946732	170947894	26.7478
chr5	170971241	170971953	15.2538
chr5	171050276	171051660	41.9526
chr5	171970521	171971245	27.5349
chr5	171972181	171973453	25.9081
chr5	171995693	171996239	12.6153
chr5	171996547	171997293	22.4153
chr5	172000005	172001333	33.5945
chr5	172008017	172008943	30.0237
chr5	172013535	172014403	24.1387
chr5	173127703	173128523	25.5447
chr5	173650295	173650733	10.8817
chr5	173673621	173673963	3.99616
chr5	173823337	173824221	19.8242
chr5	173852368	173853542	30.161
chr5	174044208	174045422	35.0002
chr5	175028920	175029602	22.5243
chr5	176138578	176139576	23.9811
chr5	176150156	176150960	26.075
chr5	176151675	176153201	33.058
chr5	176153325	176154403	36.2822
chr5	176159400	176160794	39.7233
chr5	176164016	176165326	30.023
chr5	178832871	178833921	31.1828
chr5	178834093	178835093	26.4505
chr5	178836749	178837679	30.3631
chr5	178862585	178864011	41.1429
chr5	178864748	178866272	34.3462
chr5	178882079	178883625	36.4366
chr6	1524139	1524875	22.4552
chr6	3511273	3512467	26.2682
chr6	3964898	3965670	24.1132
chr6	4426798	4427506	19.5608
chr6	6827200	6828036	22.6171
chr6	6857352	6857932	22.9686
chr6	6927498	6928646	30.0001
chr6	7672987	7673885	34.4105
chr6	14279972	14281388	34.238
chr6	15089603	15090583	29.2851
chr6	16964881	16965759	19.5954
chr6	20320053	20320523	9.86175
chr6	21360253	21361545	38.73
chr6	27561438	27562616	41.1534
chr6	28863201	28863915	15.613
chr6	28891104	28891462	4.99073
chr6	29596194	29597054	25.4277
chr6	29598783	29599907	29.79
chr6	29600515	29601457	29.8572
chr6	30034316	30035364	34.7918
chr6	30041918	30042926	28.3502
chr6	30069458	30070580	34.1458
chr6	30180832	30181936	29.6788
chr6	30329161	30330053	24.0649
chr6	30523622	30525004	52.5612
chr6	30538666	30539564	33.2924
chr6	30584687	30585855	41.3652
chr6	30614319	30615809	57.7738
chr6	30649648	30650866	41.4362
chr6	30651461	30652261	25.5097
chr6	30654093	30655659	43.7188
chr6	30657933	30659383	41.8492
chr6	30663839	30665025	31.6918
chr6	30684769	30685661	30.1773
chr6	30687480	30688536	35.2731
chr6	30709719	30711215	43.5169
chr6	30711708	30712898	36.2824
chr6	30720043	30720847	31.9541
chr6	30740600	30741398	21.4581
chr6	30807100	30808138	33.41
chr6	30850040	30851626	57.7727
chr6	30862741	30863509	29.5692
chr6	30881241	30882605	40.4152
chr6	30901806	30902626	27.3426
chr6	30910213	30911699	45.403
chr6	30922800	30924064	36.851
chr6	30956015	30956985	31.7059
chr6	31038070	31039004	18.6748
chr6	31082117	31083703	44.0476
chr6	31088757	31089781	35.0214
chr6	31092706	31093646	25.6243
chr6	31105090	31106622	39.2275
chr6	31106943	31107907	36.4562
chr6	31110404	31111686	26.9601
chr6	31113025	31113989	21.461
chr6	31126549	31128127	34.0317
chr6	31136842	31138378	36.6921
chr6	31139047	31140333	36.5296
chr6	31140712	31141520	21.8321
chr6	31275186	31276180	37.057
chr6	31391055	31391855	33.7721
chr6	31465307	31466207	22.7253
chr6	31483296	31483954	16.0457
chr6	31509018	31510192	28.7197
chr6	31513363	31513663	1
chr6	31514749	31515633	36.163
chr6	31523666	31524480	29.2663
chr6	31541128	31542240	31.3058
chr6	31544329	31545531	35.1953
chr6	31545660	31546902	34.6238
chr6	31547980	31549566	29.3767
chr6	31549690	31550556	30.6881
chr6	31556024	31557580	44.24
chr6	31560184	31561110	25.7723
chr6	31587607	31588879	45.1272
chr6	31592768	31593816	22.8692
chr6	31632961	31634475	41.9442
chr6	31648304	31649124	35.525
chr6	31650514	31651892	39.8501
chr6	31670696	31671494	16.7245
chr6	31677153	31678689	41.2573
chr6	31681496	31682384	35.8175
chr6	31686060	31687596	34.018
chr6	31691174	31692024	24.604
chr6	31694479	31695225	16.8608
chr6	31696525	31698027	38.6197
chr6	31702023	31703577	44.6505
chr6	31705012	31705640	18.8862
chr6	31707038	31708512	47.9675
chr6	31737175	31738365	29.2232
chr6	31743210	31744058	23.262
chr6	31744336	31745452	43.1509
chr6	31749270	31749812	11.7539
chr6	31782580	31783672	43.6756
chr6	31788840	31789766	34.3545
chr6	31794797	31795765	41.2687
chr6	31830115	31831347	49.8164
chr6	31844798	31845768	39.5318
chr6	31847214	31847838	18.9507
chr6	32014404	32015986	45.5418
chr6	32042806	32044386	27.3142
chr6	32051905	32052901	27.6797
chr6	32053565	32054371	19.2043
chr6	32076251	32076677	4.95541
chr6	32077038	32077400	4.97927
chr6	32095476	32096516	39.5771
chr6	32097655	32098743	43.2849
chr6	32099567	32100437	28.2455
chr6	32115723	32116853	31.3536
chr6	32119408	32120558	24.7099
chr6	32121094	32122294	40.8662
chr6	32131939	32132787	28.642
chr6	32133161	32134211	32.3429
chr6	32136186	32137078	28.223
chr6	32144846	32146432	39.1189
chr6	32149686	32150552	25.4466
chr6	32157793	32158607	35.37
chr6	32160039	32161165	32.7878
chr6	32163156	32164672	40.6089
chr6	32805607	32806659	28.8834
chr6	32812145	32813005	32.2767
chr6	32821207	32822249	26.6826
chr6	32936803	32938119	39.5705
chr6	32939067	32940499	34.8887
chr6	33084487	33085963	35.7181
chr6	33127952	33129032	38.1807
chr6	33164976	33166112	19.1824
chr6	33168068	33169074	28.0571
chr6	33171892	33173024	39.7528
chr6	33179270	33179980	21.0439
chr6	33182852	33184020	32.4722
chr6	33216462	33217902	33.306
chr6	33244761	33245811	36.2092
chr6	33280455	33281531	36.3106
chr6	33281918	33283304	29.4421
chr6	33284232	33285046	23.2376
chr6	33285428	33286626	31.9274
chr6	33290465	33291417	31.8686
chr6	33340069	33341363	24.0338
chr6	33358689	33359885	44.5219
chr6	33377506	33378950	45.6717
chr6	33380119	33380883	24.7689
chr6	33385243	33386807	51.4133
chr6	33393753	33394231	12.7786
chr6	33421747	33422539	20.0279
chr6	33489697	33490279	10.488
chr6	37059728	37061038	33.1448
chr6	37069627	37070943	45.4947
chr6	37732944	37734136	36.7277
chr6	40253469	40254451	43.8957
chr6	40254742	40255842	23.4484
chr6	41383527	41385075	27.759
chr6	41410061	41411641	38.9137
chr6	41437676	41438784	37.012
chr6	41439252	41440580	38.4093
chr6	41455703	41457149	31.2124
chr6	44024213	44025773	40.0403
chr6	44026010	44027594	50.0468
chr6	53589001	53589841	25.3012
chr6	58776133	58777683	31.5581
chr6	58778622	58780174	26.9041
chr6	61913982	61914600	14.9426
chr6	62283577	62284731	20.9672
chr6	63570826	63571784	33.7799
chr6	64103221	64104083	17.459
chr6	88464764	88466230	36.462
chr6	89735882	89736754	19.9727
chr6	97172121	97172877	20.929
chr6	110368620	110369954	27.9259
chr6	110870387	110871227	29.9828
chr6	113915619	113916249	17.0896
chr6	122069414	122070038	8.72889
chr6	134699934	134700830	32.5592
chr6	147769545	147770043	9.82969
chr6	150628523	150629277	30.8937
chr6	153534319	153535179	21.2448
chr6	156868699	156869421	17.6427
chr6	157635098	157636186	27.3633
chr6	158183909	158184923	35.8001
chr6	159795874	159796776	25.338
chr6	164255216	164256324	23.756
chr6	167648959	167650431	41.8384
chr6	167849878	167850712	17.4269
chr6	167905807	167906749	31.4198
chr6	168084954	168085838	29.3883
chr6	168098897	168099813	23.6272
chr6	168104477	168105993	28.1062
chr6	168530990	168531812	23.9767
chr6	168609181	168610675	47.4265
chr6	168615200	168615928	28.7392
chr6	169562817	169564301	49.8788
chr6	170264250	170265316	29.9678
chr6	170341170	170342128	36.646
chr6	170371366	170372274	18.7789
chr6	170373542	170374038	6.88261
chr6	170403670	170404468	28.608
chr6	170449440	170450150	18.1101
chr6	170450689	170451927	36.3284
chr6	170463008	170463824	20.7464
chr6	170468856	170469672	36.5013
chr6	170474150	170474962	35.0758
chr6	170479961	170481463	37.3071
chr6	170500856	170501812	33.2949
chr7	81529	82071	13.6731
chr7	83281	84217	31.1167
chr7	86127	87285	23.8943
chr7	88347	89669	33.5086
chr7	91931	92761	28.5583
chr7	485247	486765	47.1429
chr7	1332717	1333675	35.2451
chr7	1335074	1335942	22.0242
chr7	1337594	1338246	17.1768
chr7	1339668	1340474	21.5929
chr7	1340868	1342092	27.696
chr7	1353115	1353799	21.0974
chr7	1360465	1362045	44.0938
chr7	1371080	1371910	26.4317
chr7	1397977	1398921	26.3523
chr7	1408012	1409530	38.1627
chr7	1422406	1423738	34.0129
chr7	3189164	3190188	32.4548
chr7	3198828	3199840	35.7557
chr7	3251682	3252836	36.1113
chr7	26045584	26046598	29.0559
chr7	26118421	26119089	23.0996
chr7	35489627	35490601	18.4947
chr7	36085185	36086037	22.8316
chr7	45291258	45292126	26.522
chr7	46984761	46985651	25.1624
chr7	47229574	47230696	39.294
chr7	56241982	56242924	31.8906
chr7	56438688	56440246	31.9419
chr7	61078868	61079880	20.2245
chr7	61083306	61083964	16.7792
chr7	61967030	61968584	23.0869
chr7	61969864	61971396	25.7527
chr7	63249524	63250446	29.6032
chr7	63360122	63361650	40.2097
chr7	63385440	63387008	46.1168
chr7	64699745	64700539	24.7808
chr7	64712106	64713318	44.5015
chr7	64728716	64729782	28.7377
chr7	64733734	64734736	30.1062
chr7	66872433	66873305	30.0364
chr7	67185841	67186571	22.5712
chr7	67427822	67428506	13.7759
chr7	68922522	68923658	29.4912
chr7	69004781	69006277	51.2138
chr7	73335582	73336602	33.8763
chr7	98087128	98088006	28.9661
chr7	98088416	98089372	31.0758
chr7	98099548	98100462	41.05
chr7	98149273	98150543	28.5232
chr7	98189097	98189931	33.767
chr7	98332974	98333962	30.2615
chr7	98348569	98349475	26.0366
chr7	100546945	100548121	37.1491
chr7	101361509	101362755	28.4857
chr7	101372265	101373551	29.9304
chr7	101382711	101383881	41.6846
chr7	101390544	101391670	22.434
chr7	101392547	101393445	25.9959
chr7	127796549	127797589	36.4721
chr7	131322193	131323285	28.4403
chr7	131632838	131634192	23.949
chr7	139930790	139931708	37.8978
chr7	139938199	139939497	36.8838
chr7	139941696	139942340	20.308
chr7	139953055	139954195	26.5411
chr7	139959706	139960304	21.2596
chr7	139960773	139962195	20.733
chr7	139978353	139979143	25.2235
chr7	142186350	142187192	20.3357
chr7	152250209	152251061	22.6468
chr7	152272201	152272829	21.9031
chr7	154939256	154940190	27.6476
chr7	154959607	154960327	19.8125
chr7	154971389	154971989	25.8213
chr7	154994313	154995877	47.1765
chr7	154996656	154997814	35.371
chr7	154997950	154998718	32.4208
chr7	155000996	155002582	37.3389
chr7	155005634	155006444	16.6881
chr7	155011770	155013322	29.0276
chr7	155019408	155020810	42.8783
chr7	155021603	155022469	24.8856
chr7	155191177	155192411	25.9005
chr7	155198205	155198515	1.99977
chr7	155786780	155787368	14.371
chr7	155838595	155839593	35.7548
chr7	155854256	155855280	24.0154
chr7	155886773	155887645	28.4531
chr7	155948176	155949662	45.4163
chr7	155950880	155952114	13.8981
chr7	155953127	155954123	30.8794
chr7	155962480	155963202	18.8369
chr8	295440	296482	28.6481
chr8	2143614	2144206	5.79637
chr8	2169351	2170813	32.4997
chr8	2262835	2263797	21.3394
chr8	29386772	29387724	33.0987
chr8	29389327	29390643	34.084
chr8	37310609	37311617	22.3126
chr8	37400567	37401549	24.1311
chr8	37405393	37406187	19.3259
chr8	37414235	37415707	41.122
chr8	37452050	37453038	40.0111
chr8	41261419	41262083	14.3221
chr8	43831111	43832093	21.7831
chr8	47159351	47159777	3.97051
chr8	47298515	47299469	22.6467
chr8	47332039	47332785	30.2262
chr8	47338492	47339500	20.2194
chr8	47346310	47347138	25.8575
chr8	47910645	47911761	30.208
chr8	49228760	49229454	26.4332
chr8	49427090	49427762	17.2052
chr8	52950416	52951362	29.6636
chr8	54230561	54231559	27.3891
chr8	54569966	54570998	28.2457
chr8	55274366	55275174	24.6864
chr8	55285501	55286335	25.2134
chr8	67186322	67186748	1.97639
chr8	67187018	67187414	1.98088
chr8	70906531	70907679	29.7733
chr8	72469391	72470139	20.4336
chr8	102139001	102140067	30.0599
chr8	103740287	103741327	30.5801
chr8	103743146	103744162	29.8162
chr8	103770501	103770841	2.99653
chr8	103780679	103781859	36.6464
chr8	103785117	103786125	25.8642
chr8	103941748	103942708	26.8764
chr8	116084732	116085570	27.3357
chr8	128664877	128665823	25.9022
chr8	131513827	131514633	23.4796
chr8	131524174	131524814	8.72543
chr8	134785846	134786696	21.8223
chr8	140438511	140439585	32.6255
chr8	142570795	142571557	17.5878
chr8	142591571	142592671	34.0763
chr8	142600365	142601417	43.0112
chr8	142639173	142640409	35.5765
chr8	142650841	142651771	19.0548
chr8	142688288	142689042	30.3568
chr8	142691225	142692767	39.696
chr8	142695384	142696498	35.6388
chr8	142707266	142708182	37.1439
chr8	142710882	142712212	38.4084
chr8	142718223	142718523	1
chr8	142720518	142721370	22.2864
chr8	142728394	142729334	28.0156
chr8	142738532	142739308	26.024
chr8	142839714	142840672	35.9516
chr8	142848978	142849720	24.2048
chr8	142872143	142873343	31.3334
chr8	142877198	142878180	29.5489
chr8	142878895	142879265	4.98768
chr8	142880957	142882537	43.8397
chr8	142933706	142934276	10.6151
chr8	142936133	142937217	33.9284
chr8	142942546	142943094	16.5674
chr8	142985982	142986850	31.429
chr8	142987759	142989013	35.9317
chr8	143012091	143013307	27.0816
chr8	143016172	143016474	1.99999
chr8	143017621	143019187	43.4109
chr8	143027970	143028986	26.0088
chr8	143083081	143084667	30.1854
chr8	143091445	143092961	34.8197
chr8	143094835	143095709	21.5495
chr8	143095767	143097343	26.1609
chr8	143176491	143177979	34.5532
chr8	143204667	143205561	27.7901
chr9	16983233	16984183	31.3891
chr9	21696198	21696986	31.5543
chr9	24396035	24396881	20.6714
chr9	36486469	36487345	28.1342
chr9	36732040	36733042	25.436
chr9	36739808	36740290	12.6786
chr9	36762791	36763543	27.2125
chr9	36765494	36766606	37.9046
chr9	38226206	38227716	51.048
chr9	38280737	38281059	1.99877
chr9	38289697	38290647	14.4375
chr9	38687076	38687846	25.3897
chr9	86675506	86676306	34.9209
chr9	89213204	89214056	24.1773
chr9	90691046	90692390	44.2803
chr9	90839763	90840385	19.0262
chr9	90937619	90938581	25.7678
chr9	90947003	90947885	26.2014
chr9	92469917	92470669	23.3128
chr9	96659029	96659483	8.88629
chr9	96660059	96661481	36.8696
chr9	96662752	96663376	10.5408
chr9	98343448	98344322	26.8646
chr9	98373137	98374157	29.3122
chr9	98513140	98514400	35.5603
chr9	107826431	107827385	34.7331
chr9	110187503	110188007	11.7806
chr9	116420603	116421479	23.3537
chr9	120597159	120597985	17.0976
chr9	126886792	126887300	11.6662
chr9	126904864	126905786	22.5859
chr9	126906838	126907746	24.6283
chr9	126945247	126945871	23.0901
chr9	126950233	126951051	14.3533
chr9	128810968	128811776	24.3685
chr9	128817482	128818016	9.75766
chr9	128908317	128909189	25.1347
chr9	128924161	128925285	41.7569
chr9	128984857	128985671	21.8072
chr9	132003503	132004685	32.9636
chr9	132016052	132016688	14.8548
chr9	132020352	132021272	30.6047
chr9	132162901	132163861	24.4402
chr9	132190250	132191492	39.6105
chr9	133050638	133051240	16.5023
chr9	133239623	133240869	39.6587
chr9	133243149	133244703	36.3306
chr9	133257965	133258915	26.2235
chr9	133265351	133266777	37.8925
chr9	133267686	133269260	39.1788
chr9	134682369	134683703	48.1357
chr9	137110464	137111292	23.9644
chr9	137116718	137117398	20.7175
chr9	137119566	137120582	30.6092
chr9	137125333	137126913	40.4271
chr9	137465276	137466158	19.3939
chr9	137883714	137884594	20.8682
chr9	137901453	137902173	18.8162
chr9	138133592	138134882	35.3364
chr9	138139629	138140979	33.8004
chr9	138144697	138145965	30.645
chr9	138147226	138148242	39.7905
chr9	138148556	138149380	26.594
chr9	138173572	138174878	40.0749
chr9	138180072	138180974	18.5888
chr9	139491179	139492267	32.1913
chr9	139493139	139494709	41.3606
chr9	139496092	139497550	36.1757
chr9	139498214	139499784	48.0525
chrX	9308056	9308978	31.9243
chrX	39589024	39590142	29.4908
chrX	39674686	39676252	39.0172
chrX	39714825	39715555	18.9015
chrX	39716777	39717609	27.6525
chrX	39756079	39757239	25.0458
chrX	39829387	39830263	26.3906
chrX	40117773	40118793	26.2902
chrX	40158172	40158538	8.97928
chrX	40333140	40334238	40.6572
chrX	51149315	51150191	33.7665
chrX	53024288	53025198	24.4189
chrX	53839814	53840932	28.8365
chrX	58561004	58561880	19.6733
chrX	61718613	61719703	19.8686
chrX	68129138	68129514	5.98449
chrX	68326886	68327672	29.8748
chrX	68509254	68510108	21.7925
chrX	68525399	68526179	24.1763
chrX	68543328	68543690	3.99207
chrX	106567603	106568609	23.4009
chrX	106685895	106686779	30.2654
chrX	106694149	106694923	25.4879
chrX	106807009	106807975	19.4691
chrX	108297210	108298044	17.5833
chrX	119149261	119150273	41.795
chrX	125606167	125607617	27.4096
chrX	125864455	125865209	10.3245
chrX	136520096	136520862	24.8167
chrX	148889671	148890431	25.9271
chrY	9983131	9984599	32.8376
chrY	10015310	10016892	40.4023
chrY	10018895	10020295	42.3713
chrY	10021695	10022915	33.4072
chrY	10023044	10023966	23.1505
chrY	10024975	10026523	39.6423
chrY	10031252	10032728	29.3045
chrY	10035822	10037052	35.473
chrY	10037330	10038106	24.3446
chrY	13459778	13461256	29.7528
chrY	13461480	13463064	37.0938
chrY	13464145	13465679	25.924
chrY	13466839	13468419	28.8635
chrY	13469904	13471456	48.0308
chrY	13475923	13477463	37.5959
chrY	13478586	13479792	25.2574
chrY	13480355	13481931	33.4898
chrY	13483218	13484800	26.2826
chrY	13485497	13487065	30.4875
chrY	13487818	13489386	53.0287
chrY	58982694	58983238	12.8013
chrY	58984863	58986227	30.6964
chrY	58989264	58990558	21.2031
chrY	58990822	58991692	20.8262
chrY	58995981	58997517	24.2621

## Sheet: 4Cell
chr1	564374	565956	35.1877
chr1	567512	569088	28.2758
chr1	569159	570683	38.5045
chr1	2763527	2764101	23.2213
chr1	2772805	2774303	39.7723
chr1	2775935	2777187	35.3976
chr1	2777872	2779286	34.1799
chr1	2781497	2783017	44.8651
chr1	2784431	2785753	35.4141
chr1	2786472	2787988	51.847
chr1	2790597	2792169	41.7353
chr1	2798134	2799028	24.7468
chr1	2799727	2800613	28.166
chr1	2805146	2806618	40.816
chr1	2806799	2808379	40.4347
chr1	2820420	2821674	35.7899
chr1	2824313	2825747	33.8382
chr1	2839944	2841240	21.2922
chr1	2842324	2843896	33.0797
chr1	2865266	2865682	4.97268
chr1	2885169	2886155	33.8879
chr1	4094180	4095064	31.1093
chr1	4121403	4122949	31.9978
chr1	4147312	4148482	41.8522
chr1	4178996	4180172	34.791
chr1	4184578	4185516	34.279
chr1	4215915	4216843	22.4146
chr1	4239237	4240513	24.8453
chr1	4269729	4270619	23.4745
chr1	4541878	4542940	46.5781
chr1	4548994	4550118	31.7215
chr1	5286096	5286908	27.1404
chr1	5718419	5719399	40.6034
chr1	8215363	8216505	33.0594
chr1	8299304	8300508	40.7695
chr1	9508294	9508874	19.2029
chr1	9519930	9520824	24.9247
chr1	9532839	9533781	32.1095
chr1	10921437	10922591	27.9504
chr1	10949914	10951498	37.8175
chr1	11399578	11400272	15.2822
chr1	11402458	11403360	26.6308
chr1	11424145	11424993	29.8705
chr1	11473405	11474385	28.2176
chr1	18213705	18214825	27.4059
chr1	18216597	18217615	16.5947
chr1	18306072	18307142	49.3517
chr1	22534353	22535333	30.9026
chr1	22536467	22537357	21.3321
chr1	22542448	22543602	29.0598
chr1	22571576	22573128	36.9817
chr1	22574659	22576225	19.6159
chr1	22578603	22579215	22.0172
chr1	22582047	22583061	26.6051
chr1	22588600	22589898	45.158
chr1	22590138	22591704	34.5306
chr1	22592656	22593778	31.5257
chr1	22602176	22603072	22.8045
chr1	22643444	22644680	32.4833
chr1	22706493	22707711	34.8765
chr1	22716833	22717449	15.0552
chr1	23577441	23578949	33.6335
chr1	23580305	23581285	21.7697
chr1	25341711	25342809	37.5612
chr1	25343588	25344532	29.5117
chr1	25345496	25346524	30.059
chr1	25346836	25348306	33.3885
chr1	25371624	25373048	40.4412
chr1	25379471	25380685	25.3332
chr1	25381143	25382467	27.9134
chr1	29776091	29777085	28.5042
chr1	29777383	29778299	23.8717
chr1	29779407	29780949	50.3966
chr1	29796500	29797582	35.9694
chr1	29804352	29805376	33.5708
chr1	29812998	29814276	26.0227
chr1	30170414	30171690	31.6441
chr1	30176706	30177992	32.3322
chr1	30179419	30180569	29.9981
chr1	30274906	30275746	23.9114
chr1	30279132	30280464	29.6094
chr1	30280892	30281826	21.7518
chr1	30297253	30298245	24.1107
chr1	30365633	30366545	22.3721
chr1	30433517	30434355	25.0262
chr1	30463561	30464429	23.4495
chr1	30558312	30559308	37.172
chr1	30596558	30597456	34.1784
chr1	30663898	30664898	28.0243
chr1	30670396	30671572	57.7339
chr1	30795351	30795711	5.98322
chr1	30845387	30846677	37.7495
chr1	31103308	31104180	16.6852
chr1	31121268	31122836	34.4191
chr1	31123877	31124999	33.1664
chr1	31128426	31129798	25.3561
chr1	35104994	35105948	26.1883
chr1	37007334	37008310	23.359
chr1	37019021	37020119	22.3822
chr1	37030872	37032434	37.5372
chr1	37041304	37042478	33.542
chr1	37047142	37048298	35.7376
chr1	37049223	37050595	36.4761
chr1	37051524	37053078	32.6079
chr1	37090970	37092136	23.598
chr1	37169033	37169981	23.4692
chr1	37175352	37176180	33.8073
chr1	37194318	37195680	32.0491
chr1	37196603	37197773	38.8642
chr1	37732065	37732365	1
chr1	37740259	37741445	38.2953
chr1	37860372	37861314	34.5351
chr1	41780302	41781376	19.9007
chr1	41783288	41784410	32.3982
chr1	41792712	41793998	23.1559
chr1	41796501	41797481	26.0223
chr1	41819895	41821365	35.5051
chr1	41823223	41824785	34.3861
chr1	41826229	41827427	37.5657
chr1	41827544	41829112	26.7667
chr1	41830864	41832444	38.6231
chr1	41837217	41838547	45.2967
chr1	41846408	41847634	35.7596
chr1	41852798	41854060	33.0942
chr1	41856684	41858134	44.046
chr1	41859420	41860906	33.8075
chr1	41861481	41862225	30.3346
chr1	41869878	41870948	28.0408
chr1	41877600	41878390	27.2604
chr1	41881342	41882834	49.289
chr1	43501266	43502418	24.8503
chr1	43531916	43533424	30.6441
chr1	43547847	43548903	23.3458
chr1	47998390	47999374	32.1991
chr1	48055302	48056662	30.9439
chr1	48058107	48059419	37.4605
chr1	48163432	48164328	29.2413
chr1	48170468	48171122	8.34811
chr1	50798351	50799297	36.8034
chr1	53844454	53845806	35.3422
chr1	54922602	54923870	38.4657
chr1	54925643	54926541	21.3279
chr1	54927633	54928699	31.7458
chr1	54929810	54931042	37.1548
chr1	54940891	54941875	33.2359
chr1	54955507	54956679	35.6575
chr1	67965878	67966836	21.5706
chr1	83522641	83523617	14.0365
chr1	91601051	91601935	27.5064
chr1	91630481	91631419	23.5746
chr1	110363661	110365233	40.9726
chr1	113333248	113334642	21.7504
chr1	113346524	113347392	22.2092
chr1	113351644	113352754	27.937
chr1	114832566	114833182	14.4061
chr1	116805265	116806741	35.4546
chr1	121483639	121485101	28.7546
chr1	142537625	142539193	43.4533
chr1	143279743	143280605	22.1188
chr1	157168713	157169205	9.8326
chr1	175856686	175857720	25.5343
chr1	180538095	180538989	25.5939
chr1	201566543	201567269	20.6254
chr1	212346729	212348289	37.2479
chr1	212362992	212364066	30.7464
chr1	212375710	212376576	18.2978
chr1	212404924	212406056	18.6669
chr1	212676476	212678058	36.3574
chr1	224690841	224691873	32.42
chr1	225047554	225048706	19.9016
chr1	226682956	226684070	26.7535
chr1	227007046	227008000	18.0439
chr1	229110764	229111920	38.973
chr1	229139037	229139991	27.8392
chr1	229163271	229164501	41.5499
chr1	229166369	229167311	31.231
chr1	229228261	229229831	34.9289
chr1	229338801	229339811	30.1617
chr1	232463797	232465331	28.8792
chr1	233874432	233875164	27.6656
chr1	235063782	235065354	31.6645
chr1	235065859	235067031	36.8478
chr1	235088440	235089270	20.2531
chr10	5625196	5626290	36.3902
chr10	11728879	11729945	24.9813
chr10	21653214	21654278	22.583
chr10	21692015	21693369	29.5886
chr10	21727595	21728463	19.4656
chr10	28693932	28694780	20.1365
chr10	30098819	30099639	20.7589
chr10	31872781	31873885	32.9921
chr10	31891880	31893090	50.7104
chr10	32427865	32428737	28.3016
chr10	39128537	39129207	17.0323
chr10	42379578	42380720	39.7736
chr10	42384341	42385907	49.7133
chr10	42386664	42388250	54.9145
chr10	42390634	42392178	49.9164
chr10	42395743	42397313	48.3555
chr10	42397456	42399022	20.8438
chr10	42399335	42400783	27.1467
chr10	42401540	42402534	20.5806
chr10	42526617	42528191	14.9683
chr10	42529559	42531117	23.6366
chr10	42531233	42532617	29.286
chr10	42533851	42535423	15.719
chr10	42538756	42539534	10.7746
chr10	42541915	42542545	5.79142
chr10	42596590	42597494	39.5433
chr10	42598999	42600385	51.1343
chr10	43428022	43429608	46.1887
chr10	43813273	43814323	36.4392
chr10	71443624	71445036	34.5474
chr10	71446886	71448034	31.246
chr10	71451942	71453178	36.5534
chr10	71489226	71490054	20.9835
chr10	71491353	71492747	34.6498
chr10	71493402	71494220	27.7208
chr10	72698975	72699801	24.9701
chr10	72700440	72701388	29.1642
chr10	72720643	72722187	31.2871
chr10	72745098	72746644	48.759
chr10	72751813	72752721	18.9528
chr10	72757662	72758846	33.2478
chr10	72765223	72766801	42.9474
chr10	72768611	72769589	22.387
chr10	72770354	72771378	23.4419
chr10	72772384	72772892	12.8078
chr10	72773670	72775240	33.9951
chr10	72783367	72784523	36.8118
chr10	72819783	72821087	33.9789
chr10	72828446	72829408	29.213
chr10	72831740	72833210	30.4042
chr10	72892159	72892967	22.8653
chr10	79470656	79471820	24.2112
chr10	82456481	82457489	33.9409
chr10	82458973	82460091	31.1969
chr10	86385747	86387271	28.4679
chr10	88344681	88345981	28.7274
chr10	94979861	94980731	31.8395
chr10	95008213	95009731	36.7818
chr10	98532006	98532988	31.249
chr10	102383309	102384203	30.0453
chr10	102385293	102386353	35.0543
chr10	102387139	102388227	32.1128
chr10	102396380	102397398	40.5912
chr10	102409990	102411508	40.0775
chr10	102413272	102414214	35.2109
chr10	102415990	102416820	34.637
chr10	102420631	102422135	42.2055
chr10	102426606	102427872	32.555
chr10	102440827	102441133	1.9999
chr10	102447652	102449156	40.7951
chr10	103051180	103052758	52.0835
chr10	103057262	103058566	37.3876
chr10	110671274	110672392	35.0724
chr10	112118769	112119415	16.8993
chr10	112151839	112153355	34.5798
chr10	112158137	112159163	31.8087
chr10	112167548	112168734	41.9119
chr10	112176400	112177242	20.9152
chr10	112191178	112192430	30.2573
chr10	112205677	112206079	5.97047
chr10	112906469	112907637	16.4965
chr10	120734046	120735546	33.7201
chr10	122722568	122723558	32.9496
chr10	122738612	122739638	24.6445
chr10	122839657	122840471	18.2473
chr10	125319767	125320737	33.7505
chr10	125328749	125330297	31.5857
chr10	126910561	126911625	29.51
chr10	126915820	126916914	35.1419
chr10	130009995	130010807	34.7807
chr10	130235797	130236783	26.6001
chr10	130238449	130239401	20.3224
chr10	130262048	130263486	29.932
chr10	130267304	130267690	4.98209
chr10	130852334	130853138	19.3934
chr10	131173231	131173885	19.9679
chr10	132355408	132356244	24.562
chr10	132509101	132509999	22.9722
chr10	132511434	132512150	15.1267
chr10	132542393	132543485	27.3495
chr10	132586040	132586902	26.4762
chr10	132609251	132610431	37.5307
chr10	133184429	133185921	26.4499
chr10	133218941	133219947	30.192
chr10	133223986	133225452	39.5501
chr10	133251116	133252692	45.5143
chr10	133271573	133272349	21.5529
chr10	133329180	133330222	21.7222
chr10	133449339	133450333	34.0082
chr10	133454015	133455041	29.0422
chr10	133457096	133458020	25.9955
chr10	133458499	133459307	18.234
chr10	133509486	133510698	31.9851
chr10	133513009	133514275	32.1753
chr10	133527141	133528243	20.993
chr10	133850816	133851596	24.3389
chr11	8346763	8348085	33.8823
chr11	8349837	8351017	35.0079
chr11	8354778	8356016	41.946
chr11	8359210	8360422	29.7211
chr11	8360741	8361861	33.0719
chr11	10952678	10953610	36.288
chr11	13804903	13806001	20.8602
chr11	15643572	15644664	31.5946
chr11	15671298	15672154	20.2393
chr11	15922312	15923500	37.7686
chr11	33976147	33977179	29.6817
chr11	34014568	34015550	41.2252
chr11	44387009	44388075	18.0058
chr11	44448815	44449603	23.3739
chr11	44471498	44472744	36.4809
chr11	44493345	44494893	34.333
chr11	44517621	44518907	35.4968
chr11	44716365	44717825	36.2594
chr11	44724126	44725088	37.137
chr11	45433933	45434803	25.474
chr11	45575110	45576344	31.6635
chr11	45615138	45616182	36.4694
chr11	47932341	47932811	12.8036
chr11	51568982	51570532	26.8896
chr11	51571723	51573251	26.3324
chr11	51578569	51580145	30.0048
chr11	51590178	51591602	26.5478
chr11	51592230	51593690	22.5041
chr11	68922509	68923573	36.3921
chr11	68977889	68978597	23.874
chr11	69001763	69003029	47.449
chr11	69248693	69250025	41.3455
chr11	69251368	69252894	42.6447
chr11	69257681	69258963	39.4319
chr11	69281694	69283234	35.6599
chr11	69294958	69295392	7.94446
chr11	69299501	69300881	32.4095
chr11	69300901	69301923	25.046
chr11	69309355	69310629	28.0684
chr11	69311504	69312762	39.6281
chr11	69348014	69348950	30.8319
chr11	69355170	69356118	26.3994
chr11	69388796	69390358	32.7074
chr11	69694276	69695594	36.3457
chr11	69706977	69707985	31.5541
chr11	69720512	69721934	42.6794
chr11	69722018	69722998	21.7232
chr11	69787623	69789035	42.6341
chr11	69795132	69796716	24.1426
chr11	69811706	69812574	23.9473
chr11	70994595	70995679	34.7434
chr11	71035740	71037314	31.7033
chr11	75987955	75989403	40.5476
chr11	75993887	75995001	45.2475
chr11	75995761	75996937	28.7772
chr11	75997963	75999533	34.8168
chr11	76314842	76316064	40.8887
chr11	91959858	91960802	26.5461
chr11	110747428	110748204	24.0531
chr11	112655050	112656480	29.3795
chr11	112751819	112752843	39.8526
chr11	113425109	113425903	25.9071
chr11	115451701	115452817	32.6612
chr11	115906409	115907359	36.2662
chr11	116051429	116052291	21.7562
chr11	116055172	116056138	27.7865
chr11	116064000	116065586	46.1591
chr11	116146855	116147973	29.5193
chr11	116228566	116229486	29.432
chr11	116284219	116285325	29.2818
chr11	116558062	116559516	42.2149
chr11	116566561	116568129	51.3627
chr11	119457105	119457669	13.713
chr11	119653094	119654242	28.2121
chr11	119659521	119660415	30.673
chr11	119679174	119680752	30.7032
chr11	119702596	119703960	31.3166
chr11	119714142	119715678	47.6097
chr11	119716649	119718191	41.4223
chr11	119731270	119732682	30.2287
chr11	119734291	119735609	30.4467
chr11	119735976	119736746	24.3829
chr11	119743780	119745084	37.6857
chr11	119745129	119745953	25.5862
chr11	119746609	119748193	29.6815
chr11	119750578	119752146	36.408
chr11	119775065	119776641	33.994
chr11	119847290	119848840	26.2212
chr11	119864031	119864971	30.6469
chr11	119893849	119895429	36.3512
chr11	119899759	119901333	35.2197
chr11	119903257	119904305	27.6327
chr11	119905448	119906250	20.6992
chr11	119928121	119929307	39.6112
chr11	123131722	123132804	23.2148
chr11	123172065	123173183	36.6381
chr11	123308411	123309669	37.1822
chr11	123311605	123312427	27.0512
chr11	123314063	123315547	39.6305
chr11	123339302	123340514	20.761
chr11	123342963	123343713	23.3945
chr11	126003307	126004505	26.1447
chr11	129182353	129183289	19.3588
chr11	129185344	129186920	42.1453
chr11	130450177	130450895	25.595
chr11	134449839	134451417	41.5809
chr11	134454357	134455491	33.8001
chr11	134510002	134510330	3.99708
chr11	134716444	134718002	36.1233
chr12	4099386	4100300	27.6765
chr12	4124366	4125366	35.0465
chr12	5336579	5337697	28.9359
chr12	5339488	5340346	23.6113
chr12	14392916	14394004	36.4414
chr12	14410636	14412190	32.7016
chr12	14412984	14414246	28.9117
chr12	19140935	19141909	28.6408
chr12	25538688	25539734	41.5154
chr12	31371516	31372366	26.6541
chr12	32025200	32026550	29.4111
chr12	32027766	32028776	30.7472
chr12	32059127	32060271	33.4989
chr12	34485238	34486782	39.6517
chr12	34488622	34489584	38.8637
chr12	34507530	34508368	27.1812
chr12	34554682	34555634	19.5849
chr12	42394330	42395486	29.3942
chr12	42399505	42400563	27.6107
chr12	54185283	54186207	28.8454
chr12	69528307	69529341	34.9134
chr12	84522156	84523204	21.2791
chr12	90484508	90485948	32.5109
chr12	108237430	108238952	42.0063
chr12	108239293	108240477	45.9371
chr12	114029035	114029781	37.0423
chr12	114108992	114109822	25.4737
chr12	114148517	114149393	31.5177
chr12	114156266	114157260	31.9807
chr12	114162814	114164120	26.7298
chr12	114202375	114203839	14.9503
chr12	115231693	115232653	27.3907
chr12	115246612	115247404	20.0221
chr12	115254993	115255969	27.2862
chr12	116796433	116797539	31.4422
chr12	116803907	116804955	23.2969
chr12	116919165	116920383	29.1423
chr12	117096225	117097163	28.9516
chr12	117098960	117099782	24.6437
chr12	117100153	117101119	29.7778
chr12	125105083	125106391	34.2096
chr12	125108866	125110416	44.1304
chr12	125129740	125130784	25.7967
chr12	125131984	125133556	43.8148
chr12	125137547	125138255	20.6843
chr12	125139155	125140175	38.5619
chr12	125150267	125151243	22.9935
chr12	125158600	125159446	23.6193
chr12	125162208	125163776	37.83
chr12	125167291	125168547	34.0016
chr12	125170454	125171928	36.1771
chr12	125174046	125174856	22.9026
chr12	125188888	125190474	45.3321
chr12	125206003	125206887	20.4659
chr12	125712840	125713794	36.3548
chr12	125731823	125732573	35.372
chr12	126345759	126347001	39.6098
chr12	127609829	127610691	15.9991
chr12	127627225	127628249	26.1406
chr12	127650273	127651259	39.0538
chr12	127710004	127710894	17.1947
chr12	127865298	127866202	33.1027
chr12	128674715	128675823	27.56
chr12	128699867	128700897	27.411
chr12	130765387	130766335	22.6734
chr12	131768028	131768976	39.0955
chr12	131830607	131831997	40.3968
chr12	131835735	131837137	50.6718
chr12	131847101	131848613	30.3233
chr12	131853059	131854645	37.6596
chr12	131855807	131856709	27.9058
chr12	131867596	131869166	36.5547
chr12	131870136	131870838	22.5585
chr12	131909905	131910935	30.4107
chr12	131921366	131922480	30.9666
chr12	131925200	131926230	39.1971
chr12	131927523	131928707	42.5803
chr12	131940317	131941881	40.5774
chr12	131955639	131956475	29.1267
chr12	132044262	132045212	30.5254
chr12	132075487	132076245	21.9149
chr12	132076341	132077571	41.6208
chr12	132100984	132101878	15.6325
chr12	132104694	132106272	42.2063
chr12	132108032	132109034	30.2575
chr12	132112519	132114043	40.271
chr12	132124091	132125119	31.7161
chr12	132126310	132127610	53.0164
chr12	132966105	132966723	17.3257
chr12	132971275	132972805	40.8864
chr12	132973519	132975099	54.6195
chr12	132976495	132977847	45.1529
chr12	132979866	132980324	4.92309
chr12	132982707	132984265	47.8846
chr12	132984942	132986428	42.994
chr12	132986491	132988077	39.0167
chr12	132990309	132991825	44.7592
chr12	132991945	132993491	41.1352
chr12	132993884	132994936	27.9203
chr12	132999374	133000946	51.6735
chr12	133001191	133002767	36.6975
chr12	133005874	133007438	52.2132
chr12	133013440	133014946	44.3409
chr13	20913348	20914206	21.2673
chr13	22503429	22504153	15.4633
chr13	25617935	25618737	20.2514
chr13	27066284	27067174	24.7959
chr13	27580302	27581524	32.5744
chr13	27935881	27936919	38.4617
chr13	29369996	29370722	28.1555
chr13	30687186	30688120	27.9163
chr13	30706480	30707362	14.9252
chr13	45450673	45451975	29.9428
chr13	64652252	64652960	15.4324
chr13	106581611	106582633	28.5301
chr13	109923988	109924882	14.9358
chr13	110076275	110077239	18.4588
chr13	112901817	112902989	52.0319
chr14	19007670	19008450	21.3934
chr14	19010171	19011045	20.1826
chr14	22977253	22978177	18.1845
chr14	65705930	65707124	32.2118
chr14	65728397	65729139	25.6109
chr14	65747217	65747999	21.9737
chr14	71635446	71636364	24.6305
chr14	71698120	71699238	34.0318
chr14	71786711	71787511	25.9472
chr14	77158615	77159641	29.2593
chr14	77172890	77173802	26.2909
chr14	77388559	77389713	37.9363
chr14	77390403	77391881	50.7653
chr14	77403061	77404345	37.5568
chr14	77407917	77408627	20.418
chr14	77408947	77409821	30.9594
chr14	77410580	77411422	21.8553
chr14	77413820	77415302	36.4366
chr14	77416419	77417365	27.2651
chr14	77419295	77420511	35.7128
chr14	77422315	77423675	44.3793
chr14	77424777	77426009	27.6381
chr14	77427617	77428797	36.4826
chr14	77436951	77438201	34.2476
chr14	82419418	82420436	20.9657
chr14	88237277	88238325	33.8422
chr14	89506657	89507489	18.4689
chr14	92725035	92725967	19.1407
chr14	95350837	95351171	2.99748
chr14	95353756	95355322	29.6585
chr14	97148383	97149073	12.8105
chr14	99467251	99468299	38.4281
chr14	99500831	99501815	29.3452
chr14	99502001	99503243	34.278
chr14	99530585	99531667	29.4719
chr14	99532395	99533915	31.3957
chr14	99788626	99789576	25.7993
chr14	99799716	99801070	31.431
chr14	99813288	99813882	8.79687
chr14	101616966	101618308	18.4039
chr14	101618738	101620310	36.1943
chr14	101648935	101650369	42.9956
chr14	101652639	101653687	27.4971
chr14	101686125	101687031	18.1023
chr14	101690293	101691851	35.8683
chr14	101694937	101695893	27.9914
chr14	101696342	101697276	36.2374
chr14	101709530	101710342	24.0354
chr14	101830918	101832414	47.3992
chr14	101939335	101940265	24.6687
chr14	101942934	101944064	35.3916
chr14	101957946	101959530	32.9248
chr14	101971483	101972277	34.0278
chr14	101973280	101974544	26.3563
chr14	103747413	103748517	35.473
chr14	104747507	104749059	31.9864
chr14	104750012	104751562	33.8286
chr14	104757601	104758561	29.4964
chr14	104760480	104761848	26.5808
chr14	104762870	104764208	49.9082
chr14	104770642	104771522	30.1992
chr14	104780617	104781557	32.5485
chr14	104782238	104783794	48.8783
chr14	104785401	104786977	38.4546
chr14	104807767	104809293	29.2181
chr14	104820030	104820962	25.3999
chr14	104822070	104823336	36.5249
chr14	104826732	104828188	25.6343
chr14	104828904	104830472	44.0848
chr14	104850727	104851617	31.2795
chr14	104853666	104855030	29.4801
chr14	104889002	104890342	27.9186
chr14	104892335	104893207	25.262
chr14	104894411	104895495	37.0039
chr14	104899611	104901177	40.6013
chr14	104902910	104904480	54.4037
chr14	104908946	104910524	42.7055
chr14	104970446	104971538	33.8776
chr14	104976002	104977358	37.5282
chr14	106055267	106056843	37.3025
chr14	106068499	106070027	34.1507
chr14	106303393	106304401	31.872
chr14	106304826	106305972	38.7468
chr14	107250665	107251511	19.5614
chr14	107287169	107288087	19.651
chr15	22487807	22488653	35.0244
chr15	24122805	24123677	22.5109
chr15	62749043	62749813	21.2588
chr15	66923935	66925115	38.0919
chr15	66929293	66930043	28.5443
chr15	66939293	66940671	35.7723
chr15	67126866	67128036	35.6422
chr15	67142120	67143138	27.0506
chr15	67169932	67170788	25.7767
chr15	67190792	67191768	40.4218
chr15	70288840	70290174	29.3462
chr15	70448282	70449024	18.5371
chr15	70450189	70451529	31.9392
chr15	70452906	70454482	33.9072
chr15	70477919	70479479	42.5287
chr15	70481227	70482793	38.6896
chr15	70488271	70489503	30.159
chr15	70504456	70506034	36.9366
chr15	70508010	70509122	27.7047
chr15	70540728	70541526	24.6374
chr15	70546584	70547794	39.9568
chr15	70555484	70556306	28.198
chr15	70556651	70557747	29.6047
chr15	70632120	70633312	32.8647
chr15	70784831	70785923	41.469
chr15	70785973	70787267	32.1024
chr15	70814584	70815670	22.9461
chr15	74112946	74114130	35.3442
chr15	77833494	77834980	37.0379
chr15	77835289	77836501	39.1107
chr15	77840013	77841589	43.1331
chr15	77843648	77845232	32.7901
chr15	77850847	77851603	18.0925
chr15	78039007	78039967	26.7118
chr15	78044605	78045625	28.2374
chr15	78046332	78047606	36.4982
chr15	78047813	78048829	22.5706
chr15	78060770	78062320	37.827
chr15	78063683	78064819	26.7998
chr15	78067666	78068322	12.1934
chr15	78077263	78078133	23.5665
chr15	78084993	78085877	25.5222
chr15	78095617	78097057	34.6804
chr15	78103236	78104272	40.7739
chr15	78104512	78106044	41.1677
chr15	78110272	78111848	52.149
chr15	78112176	78113566	39.9942
chr15	78116009	78117067	22.0961
chr15	78118266	78119396	39.0843
chr15	78127977	78129505	28.1727
chr15	78129893	78131005	27.6123
chr15	78131707	78133255	38.3706
chr15	78150910	78152452	39.9418
chr15	78155078	78155904	28.0249
chr15	82077381	82078095	20.8015
chr15	84025275	84026857	44.0499
chr15	88943658	88944492	19.9864
chr15	88944611	88945649	13.9214
chr15	89525661	89526505	18.9852
chr15	89533310	89534320	36.2457
chr15	89541820	89542914	28.4319
chr15	89545582	89546422	31.0404
chr15	89560335	89561491	28.3053
chr15	93779931	93780949	23.0292
chr15	99979000	99980534	36.1943
chr15	99980588	99981782	31.7787
chr15	99987019	99988597	38.1229
chr15	99992411	99993767	41.932
chr15	99994762	99995722	28.7091
chr15	100015155	100016309	30.3864
chr15	100048785	100049709	46.03
chr15	100457076	100457580	17.7115
chr15	101306534	101308088	40.8626
chr15	101308514	101309942	36.8271
chr15	101311426	101312038	17.4298
chr15	101318846	101319200	1.99221
chr15	102080736	102082302	33.8769
chr15	102083133	102084361	29.702
chr16	5628660	5629708	34.4521
chr16	9270133	9271539	37.471
chr16	14468370	14469162	23.1341
chr16	14471789	14472879	30.7483
chr16	27003414	27005000	37.5008
chr16	27135009	27135925	26.908
chr16	27161368	27162450	34.1511
chr16	33618781	33619627	27.8317
chr16	34022351	34023035	11.2129
chr16	34808400	34809550	35.0596
chr16	34919226	34920700	35.7167
chr16	46391082	46392630	37.6117
chr16	46403100	46404222	29.1274
chr16	46423357	46424931	46.8424
chr16	49955374	49956356	27.182
chr16	49957058	49958622	34.5621
chr16	50501467	50502527	40.328
chr16	50912795	50914365	40.3068
chr16	50914759	50916263	30.0446
chr16	51807079	51808219	27.9419
chr16	54227832	54229300	33.9668
chr16	54373925	54375169	25.6752
chr16	54621601	54622499	15.916
chr16	54622956	54623978	24.5115
chr16	55167327	55168259	26.0989
chr16	66261101	66262665	36.0522
chr16	66325755	66326947	25.9644
chr16	72698459	72699397	34.7201
chr16	73178872	73179896	25.5363
chr16	75760260	75761844	25.3028
chr16	75767132	75768632	39.7229
chr16	75795651	75796411	21.8689
chr16	82263090	82264250	42.0848
chr16	82544165	82545365	34.0486
chr16	82549966	82550750	15.4667
chr16	85240147	85241303	38.0454
chr16	85397879	85399403	40.1448
chr16	85403795	85404799	29.3753
chr16	85405955	85407233	33.1964
chr16	85409683	85410845	38.0754
chr16	85411149	85412683	36.2046
chr16	85417913	85419457	47.7459
chr16	85428858	85429796	24.1788
chr16	85464979	85465921	35.8537
chr16	85468452	85469804	24.6312
chr16	85470097	85471649	41.4956
chr16	85482251	85483135	30.2909
chr16	85485487	85487003	27.1467
chr16	85494317	85495889	44.5575
chr16	85497856	85499438	35.2613
chr16	85508333	85509615	38.6862
chr16	85525227	85525929	24.4064
chr16	85545188	85545952	11.5225
chr16	85547620	85548702	31.9352
chr16	85554025	85555121	35.2129
chr16	85555370	85556668	40.8115
chr16	85557570	85558826	43.2001
chr16	85562170	85563756	38.3186
chr16	85570134	85571700	37.5754
chr16	85575806	85576688	25.9741
chr16	86096951	86098109	34.1453
chr16	86100732	86101784	22.9197
chr16	86103711	86104619	31.1003
chr16	86151960	86152770	29.1195
chr16	86154621	86156119	36.8454
chr16	86437929	86438993	34.4293
chr16	86769989	86770719	17.6
chr16	87090799	87091817	35.2209
chr16	87103854	87104806	25.5026
chr16	87110338	87111482	36.7942
chr16	87132477	87133703	40.1835
chr16	87193786	87194704	25.0214
chr16	87271210	87272676	31.6165
chr16	88329320	88330356	36.6245
chr16	88332211	88333253	40.925
chr16	88349036	88349968	38.1227
chr16	88360246	88361270	28.4235
chr16	88371401	88372601	29.5418
chr16	88373376	88374878	38.4793
chr16	88383559	88384511	24.2281
chr16	88386260	88387582	27.0747
chr16	88388232	88389602	31.2646
chr16	89103389	89104633	26.4212
chr17	19372459	19373713	35.5241
chr17	22247860	22249434	31.9385
chr17	22250357	22251891	34.3778
chr17	22252496	22254036	31.1099
chr17	22255334	22256260	27.724
chr17	22257552	22259116	31.6358
chr17	22260857	22262207	23.3688
chr17	30052198	30053000	12.8138
chr17	32750587	32751611	23.1419
chr17	35019836	35021066	27.6229
chr17	35032442	35033644	34.72
chr17	35038622	35039838	34.231
chr17	35078145	35079701	44.097
chr17	35080502	35081272	20.4586
chr17	35086232	35087342	28.1652
chr17	35098289	35099413	38.4685
chr17	35109611	35110149	14.6026
chr17	35118407	35119323	28.3916
chr17	35170467	35171269	24.3988
chr17	35175462	35176302	31.2803
chr17	43462318	43463584	32.2006
chr17	43465816	43467366	39.2328
chr17	43471408	43472554	40.1862
chr17	43475159	43475739	9.63944
chr17	43481990	43483504	41.9168
chr17	43486395	43487833	39.3335
chr17	43488190	43489326	34.9756
chr17	43490577	43491785	39.4929
chr17	43508127	43509669	47.6256
chr17	43725956	43726606	14.1976
chr17	43817620	43818498	34.0998
chr17	43852040	43853306	42.5707
chr17	43860162	43860722	14.7454
chr17	43868812	43870360	37.9434
chr17	43871762	43873272	38.4335
chr17	43907843	43908849	28.8501
chr17	43911167	43912127	37.0595
chr17	43916242	43917546	37.9725
chr17	43971109	43972363	48.2157
chr17	43984957	43985817	18.6745
chr17	44059895	44060725	19.3223
chr17	44090975	44092171	31.3262
chr17	44097588	44098598	22.3196
chr17	47978973	47980081	43.1792
chr17	47983198	47984454	34.622
chr17	47984968	47986248	33.9108
chr17	47989181	47990051	31.3322
chr17	49432628	49433364	29.101
chr17	49465046	49466142	25.3877
chr17	54741593	54742633	27.9618
chr17	55834070	55835044	24.0168
chr17	55858994	55859914	32.5752
chr17	55860308	55861358	32.0508
chr17	68667326	68668150	15.4674
chr17	71978029	71978967	22.6325
chr17	71983290	71984244	27.2043
chr17	72004161	72005269	27.8312
chr17	72019245	72020265	23.468
chr17	75630857	75631977	32.323
chr17	75632723	75634303	42.9414
chr17	75635755	75637151	26.7432
chr17	75686089	75687225	33.6171
chr17	75689803	75690741	26.4272
chr17	75730186	75731660	36.7117
chr17	75767934	75769472	52.4648
chr17	75775228	75776774	34.077
chr17	75791136	75791726	11.6362
chr17	75798457	75799303	28.4957
chr17	75820100	75820896	14.0978
chr17	81122012	81123092	34.503
chr18	10002	11572	30.6003
chr18	3360059	3361013	36.4873
chr18	6729286	6730060	34.9561
chr18	7172842	7173494	12.6885
chr18	7315456	7316186	16.1907
chr18	7316920	7318506	37.4043
chr18	8478458	8479204	15.4008
chr18	9016599	9017799	36.2426
chr18	10053379	10054951	39.9241
chr18	10068413	10069823	31.5366
chr18	10332182	10333286	34.5408
chr18	10340119	10341523	36.5787
chr18	19605913	19607169	34.4221
chr18	19904399	19905125	24.2054
chr18	45280374	45281252	37.5318
chr18	45298746	45299542	19.4653
chr18	47190622	47191026	5.97243
chr18	60114490	60115436	24.535
chr18	60117632	60118700	34.2581
chr18	71623030	71623914	21.9481
chr18	72837182	72838142	27.4122
chr18	74324087	74325623	37.2221
chr18	74386455	74387919	36.7295
chr18	74419795	74420835	32.5859
chr18	74421006	74421952	22.2171
chr18	75988852	75989844	21.5347
chr18	75998536	75999496	35.6929
chr18	76287089	76288271	29.1248
chr18	77347250	77347756	10.7489
chr18	77363093	77364571	34.5667
chr18	77367154	77367718	12.606
chr18	77370926	77371850	31.8087
chr19	8740737	8741497	32.0331
chr19	22700589	22701525	27.6027
chr19	22714757	22716333	37.3127
chr19	23083890	23085306	39.0087
chr19	27732448	27734034	28.7729
chr19	27736752	27738236	25.7522
chr19	27739193	27740659	29.2593
chr19	28138688	28140224	25.3403
chr19	28143827	28145363	20.9569
chr19	28145845	28147121	26.0685
chr19	28168598	28169538	30.422
chr19	28225602	28227102	26.24
chr19	28229897	28231353	20.0251
chr19	29583528	29584402	25.747
chr19	30583494	30584952	39.0411
chr19	30623307	30624167	29.4769
chr19	30713076	30713962	25.1611
chr19	31171997	31172769	16.3606
chr19	34393968	34394886	28.9152
chr19	34396059	34397051	24.2836
chr19	34521454	34522576	29.0513
chr19	57477367	57478399	26.159
chr19	57513636	57514416	19.5614
chr19	57580149	57581269	32.8468
chr2	504302	504620	4.99947
chr2	557506	558832	33.8449
chr2	563330	564202	28.6877
chr2	586732	588314	36.3384
chr2	593454	594274	17.7536
chr2	600459	601919	49.83
chr2	603007	604579	38.7077
chr2	2562388	2563146	22.9977
chr2	2653959	2654987	22.578
chr2	2668908	2669900	28.5736
chr2	2693863	2695429	37.8632
chr2	2704591	2706175	38.4251
chr2	2709592	2710768	33.0868
chr2	2751731	2753097	30.5924
chr2	2852379	2853435	45.3735
chr2	3045702	3046450	27.1773
chr2	3098933	3099697	17.277
chr2	3118971	3119855	26.5669
chr2	8596711	8597807	32.4088
chr2	8723322	8724730	29.4734
chr2	8739569	8740721	29.6043
chr2	9233818	9234822	18.4673
chr2	9235407	9236993	43.0085
chr2	9282394	9283584	31.8821
chr2	9285416	9286670	39.342
chr2	9292896	9293910	30.2189
chr2	9294462	9296042	38.673
chr2	9832732	9833786	26.686
chr2	9864092	9865044	25.6007
chr2	9869558	9870500	18.3064
chr2	9876920	9877658	11.4697
chr2	9878951	9880491	45.4221
chr2	9884707	9885499	24.1208
chr2	9897657	9898613	24.684
chr2	9908048	9909226	36.1929
chr2	9910545	9912117	39.3247
chr2	10641246	10642440	39.3347
chr2	10644906	10646058	30.3092
chr2	11109582	11110424	30.8462
chr2	11123799	11124167	6.97339
chr2	11145366	11146740	27.3114
chr2	11166132	11167088	26.7722
chr2	15903445	15904427	24.477
chr2	15909894	15910868	25.8817
chr2	15934760	15935932	30.5445
chr2	15965841	15967363	43.098
chr2	15970096	15971580	32.8847
chr2	15984045	15985247	33.0688
chr2	15986814	15987866	33.1924
chr2	16173888	16174744	25.8449
chr2	16230943	16231291	4.99591
chr2	16245073	16246615	24.556
chr2	16266581	16267355	16.5224
chr2	16361019	16361649	18.1798
chr2	16382867	16383451	10.4775
chr2	20313006	20314544	44.3714
chr2	20315318	20316320	32.2178
chr2	20331630	20332256	20.6393
chr2	20336623	20337999	38.0701
chr2	20338837	20340145	34.2931
chr2	20344829	20346293	38.2474
chr2	20709144	20710698	44.212
chr2	20721630	20722508	22.1438
chr2	20723699	20725285	31.7675
chr2	20730249	20731515	31.036
chr2	20732112	20733698	49.1936
chr2	20736426	20737634	25.5795
chr2	20738504	20740042	40.5943
chr2	20742781	20744005	26.98
chr2	20749566	20750326	22.344
chr2	20764871	20766167	33.078
chr2	24699902	24700874	19.3376
chr2	30534716	30535676	33.717
chr2	30569083	30569953	31.1065
chr2	34770138	34771064	19.2953
chr2	38659166	38660656	28.5184
chr2	38661367	38661931	15.4413
chr2	43081131	43082303	36.1899
chr2	43106820	43107554	21.8151
chr2	43122613	43123259	20.8962
chr2	43147508	43148522	30.8424
chr2	43151636	43152574	34.6335
chr2	43153237	43154441	30.3382
chr2	43158361	43159379	32.2997
chr2	43161574	43162418	19.0371
chr2	43163237	43164755	37.5017
chr2	43179759	43181241	29.5111
chr2	43197120	43197652	13.5947
chr2	43202018	43202960	29.4769
chr2	43204579	43205629	27.4311
chr2	43210985	43211871	13.428
chr2	43226176	43227544	37.647
chr2	43248644	43249692	28.8509
chr2	43251027	43252397	31.4314
chr2	43257337	43258623	38.1301
chr2	43265792	43267372	31.9533
chr2	43268484	43269866	42.4423
chr2	43270902	43272102	38.0746
chr2	43273452	43274264	26.0675
chr2	43275624	43277202	25.5737
chr2	43281188	43282690	36.6248
chr2	43353726	43355156	35.7799
chr2	43360321	43361053	24.6776
chr2	43362256	43363498	24.9768
chr2	43364292	43365236	27.266
chr2	43379405	43380719	42.029
chr2	43385576	43386868	36.9066
chr2	43388271	43389849	35.9569
chr2	43395065	43396627	40.5122
chr2	47494394	47495300	17.8719
chr2	47498917	47500321	45.0529
chr2	47513509	47514395	20.2169
chr2	60524165	60525541	38.348
chr2	61990707	61992013	36.1126
chr2	64627564	64628850	35.0196
chr2	64977552	64979134	46.4224
chr2	65057830	65059408	43.8185
chr2	68112823	68114121	32.4163
chr2	71974004	71974850	25.7927
chr2	72240218	72241076	23.3135
chr2	72262817	72263491	15.0013
chr2	75005196	75006226	30.3109
chr2	75657222	75657984	19.9607
chr2	75659663	75660811	28.7148
chr2	88580515	88581507	22.935
chr2	88649789	88651289	47.9328
chr2	88683750	88684776	26.7616
chr2	89874586	89875816	33.2838
chr2	89876359	89877315	27.7202
chr2	89878245	89879823	37.4784
chr2	90481432	90482710	50.0862
chr2	92268774	92269886	44.6764
chr2	92280896	92281784	20.8853
chr2	92289860	92291344	21.788
chr2	92296217	92297733	24.6393
chr2	92300443	92301313	18.2663
chr2	92305741	92307287	24.5131
chr2	92308770	92310342	28.0368
chr2	92312272	92313532	23.3276
chr2	92315223	92316799	27.5338
chr2	92318549	92320111	19.2265
chr2	92320687	92322259	22.2208
chr2	92323589	92325171	22.2701
chr2	106566905	106568111	23.7835
chr2	106891713	106892937	34.4737
chr2	106909484	106910354	20.2723
chr2	109672517	109673575	23.0521
chr2	109685898	109687074	28.8484
chr2	110447790	110449010	28.7732
chr2	114586081	114587103	23.7262
chr2	119234344	119235230	32.0462
chr2	121279115	121280625	29.6734
chr2	121284163	121285479	37.3469
chr2	121303442	121304458	28.3202
chr2	121310063	121311253	29.3061
chr2	121313013	121313763	28.3732
chr2	121317863	121318957	27.4366
chr2	121321313	121322751	39.4182
chr2	121343405	121344041	12.9365
chr2	121348802	121349516	25.376
chr2	121352916	121354468	31.9728
chr2	121355243	121355933	19.7575
chr2	121356987	121358355	34.809
chr2	121362196	121363372	30.7744
chr2	121363917	121365373	18.2738
chr2	121366720	121368270	39.8025
chr2	121368569	121370129	36.4292
chr2	121411624	121412774	40.2724
chr2	121417938	121419414	29.9467
chr2	121430733	121432061	38.6798
chr2	121823624	121824382	18.8543
chr2	121828357	121829457	31.1086
chr2	121832919	121834475	50.9017
chr2	121839583	121840655	28.233
chr2	121845878	121847436	37.3953
chr2	121847516	121848602	34.9
chr2	121849371	121850463	30.8769
chr2	121867353	121867787	2.9607
chr2	121909793	121910753	29.8493
chr2	122660004	122661410	30.9868
chr2	127533886	127534814	26.0106
chr2	127643453	127644763	33.3073
chr2	129126735	129128319	40.0439
chr2	129131725	129132219	11.7918
chr2	129133475	129134727	34.2796
chr2	129136238	129137820	32.5914
chr2	129137821	129139359	31.5232
chr2	129163136	129164440	31.698
chr2	129181995	129183037	31.6386
chr2	129206095	129206477	3.96861
chr2	129207265	129207999	25.1475
chr2	129246808	129247890	32.3494
chr2	129250441	129251703	43.4533
chr2	129261704	129262272	21.4231
chr2	129280724	129281686	28.9537
chr2	129307055	129308023	26.0478
chr2	129313422	129314090	13.3749
chr2	129338556	129339828	44.5928
chr2	129362745	129363857	31.936
chr2	129366608	129367586	28.8377
chr2	129368959	129369765	25.6503
chr2	129374321	129375315	33.3281
chr2	129376730	129378118	44.4983
chr2	129383173	129384387	33.7934
chr2	129658867	129660451	42.0713
chr2	130076462	130077454	37.0228
chr2	130563369	130564467	28.0271
chr2	130584725	130585947	29.9698
chr2	131009074	131010066	26.9208
chr2	131577219	131578255	29.3452
chr2	131580289	131581845	43.946
chr2	131582769	131584347	44.8618
chr2	131585866	131587444	47.1225
chr2	131605315	131606067	25.014
chr2	131608457	131609703	39.9444
chr2	134785251	134786179	31.0175
chr2	148022443	148023081	10.1884
chr2	202831212	202832330	35.9825
chr2	202833261	202834747	31.7102
chr2	202835256	202836206	26.8582
chr2	202837063	202838183	27.9677
chr2	206750051	206751039	19.9817
chr2	217421635	217422703	26.3652
chr2	217630310	217631070	30.8847
chr2	217639325	217640699	29.0684
chr2	227231497	227232759	34.8086
chr2	232512957	232513971	29.134
chr2	235044121	235045103	30.9193
chr2	235673549	235674447	28.7802
chr2	236236869	236238077	34.1513
chr2	237623884	237624930	34.2191
chr2	237755578	237756570	29.2753
chr2	237764715	237765673	25.0917
chr2	238122171	238122845	18.7601
chr2	240417899	240419459	58.1055
chr2	240443467	240444141	17.1628
chr2	240453613	240455025	40.9323
chr2	240499359	240500269	17.0096
chr2	240517150	240518046	23.8134
chr2	240581271	240582519	39.4571
chr2	240583756	240584896	32.3335
chr2	240587723	240589253	49.6682
chr2	240597422	240598400	27.603
chr2	241147886	241148594	21.1945
chr2	241151385	241152251	35.6862
chr2	241156475	241157973	20.5339
chr2	241172038	241173618	32.2912
chr2	241175389	241176951	49.5719
chr2	241185602	241186912	30.3127
chr2	241190100	241191666	45.4235
chr2	241191772	241192834	29.8996
chr2	241235633	241237139	39.9389
chr2	241239367	241240451	37.2981
chr2	241266838	241268338	24.2178
chr2	241279963	241280703	22.3148
chr2	241289596	241290538	27.1965
chr2	241293628	241294686	35.8864
chr2	241297425	241299009	36.4414
chr2	241308994	241310382	36.0189
chr2	242889252	242890254	41.3683
chr2	242890899	242891621	21.192
chr20	2187163	2188703	42.8251
chr20	2210989	2211893	22.919
chr20	17862388	17863944	46.5036
chr20	20786105	20787165	20.574
chr20	21789390	21790298	28.0665
chr20	24792042	24793616	31.3732
chr20	24852507	24853985	38.8734
chr20	29518062	29519166	30.8765
chr20	32517134	32518444	35.2641
chr20	32520762	32522318	30.8181
chr20	32762671	32763721	23.3102
chr20	37722887	37724175	26.0371
chr20	39476350	39477430	29.875
chr20	39591113	39592351	27.5677
chr20	45417890	45419006	27.0065
chr20	46067553	46068319	17.7715
chr20	46523319	46524221	14.7695
chr20	46597737	46598939	31.7792
chr20	46653395	46654261	30.8133
chr20	46779205	46779955	20.8909
chr20	46818117	46819355	39.0818
chr20	46820528	46822050	41.1682
chr20	46833669	46834609	26.0464
chr20	47170678	47171834	30.7816
chr20	47181059	47182297	31.4974
chr20	49041238	49042414	41.0335
chr20	49047259	49047747	11.8359
chr20	49776846	49777520	15.3823
chr20	49859921	49861137	24.7869
chr20	49923177	49923987	24.829
chr20	52293980	52294940	31.9641
chr20	52296226	52297392	25.6527
chr20	55284907	55286477	45.5001
chr20	55290099	55290985	23.3528
chr20	55325164	55326358	41.9038
chr20	55351274	55351938	20.9961
chr20	55382930	55383768	26.5312
chr20	55403047	55404295	36.7875
chr20	55436442	55437286	22.3276
chr20	55442039	55443105	34.4148
chr20	55447228	55447984	20.1943
chr20	55468048	55469088	30.8281
chr20	55475854	55477058	27.2717
chr20	55487033	55487769	22.7601
chr20	55499884	55500694	26.5749
chr20	55524056	55525186	33.6436
chr20	55542645	55543847	31.0622
chr20	55623045	55623871	25.8607
chr20	55664352	55665718	34.1565
chr20	55666947	55667711	26.198
chr20	55672025	55672907	21.7405
chr20	55689472	55690602	29.9576
chr20	56578429	56579239	26.9856
chr20	56596154	56597270	27.9334
chr20	56629492	56630698	32.2781
chr20	57998826	57999752	28.4077
chr20	58044257	58045105	25.3788
chr20	59436460	59437272	20.1064
chr20	59732075	59733047	31.8048
chr21	9695349	9696371	33.7215
chr21	9698645	9700159	33.3752
chr21	11185521	11187097	30.7018
chr21	43025345	43026213	30.8009
chr21	44694504	44695166	19.004
chr21	44697336	44698704	24.1375
chr21	44699004	44700218	28.0138
chr21	44700609	44701533	24.3004
chr21	44707836	44708408	7.62775
chr21	44720798	44721516	26.4084
chr21	44727280	44728606	30.6077
chr21	44733146	44734224	28.5787
chr21	44738322	44739366	27.7525
chr21	44740672	44741658	30.8512
chr21	44750603	44750977	4.98714
chr21	44760265	44761183	27.0302
chr21	44762541	44764009	47.0045
chr21	44765660	44767216	38.2937
chr21	44772166	44773156	47.1849
chr21	46768060	46769344	23.6002
chr22	19619377	19620619	35.5965
chr22	27829580	27830276	26.1324
chr22	27831277	27831637	4.98945
chr22	27833989	27835565	42.6384
chr22	27838974	27839826	18.195
chr22	27869213	27870035	26.3016
chr22	27938945	27939995	34.065
chr22	28008423	28009071	17.2885
chr22	28016085	28017005	27.7294
chr22	28025666	28027122	52.3726
chr22	28037626	28038654	30.7936
chr22	28058373	28059301	29.3963
chr22	28066367	28067589	47.2843
chr22	28075925	28076425	10.7873
chr22	33506515	33507473	24.904
chr22	35884904	35885776	30.2319
chr22	36481685	36482807	38.5028
chr22	44786957	44788077	40.3871
chr22	44791805	44792737	21.7438
chr22	44807247	44808753	31.5151
chr22	44836778	44838008	37.2014
chr22	45469146	45470160	24.8776
chr22	45477948	45479414	39.1441
chr22	47954629	47955791	30.252
chr22	47961209	47962221	29.0973
chr22	48728378	48729822	45.2404
chr22	48792330	48793380	29.9955
chr22	49418876	49419926	29.7214
chr22	49471618	49472646	27.2594
chr22	49475061	49476553	38.7776
chr22	49481462	49482948	33.7388
chr22	49508044	49509198	30.866
chr22	49546502	49547972	45.5637
chr22	49631612	49632340	23.3759
chr22	49700400	49701968	38.6169
chr22	49720385	49721915	39.2999
chr22	49766448	49767280	12.205
chr22	49768125	49769443	34.4405
chr22	49906681	49908265	31.1678
chr3	13176230	13177308	31.0919
chr3	13186753	13187661	25.7693
chr3	13203860	13204776	31.1859
chr3	13237620	13238458	29.101
chr3	13259348	13260176	37.0141
chr3	13262388	13263280	26.8176
chr3	13264642	13265430	24.6684
chr3	13276421	13277233	27.8695
chr3	13291362	13292168	32.6206
chr3	13304938	13306482	42.6848
chr3	14309312	14310286	30.4292
chr3	14313110	14314164	29.0578
chr3	14319898	14321304	43.3453
chr3	14363592	14364770	44.8243
chr3	14387519	14388051	11.6662
chr3	42054263	42054939	16.1341
chr3	44036108	44037032	27.2348
chr3	72317732	72318240	8.84984
chr3	75619852	75621018	20.2636
chr3	96335366	96336876	18.9897
chr3	114973209	114974313	37.9353
chr3	125992670	125993598	23.4396
chr3	126005782	126007322	36.6762
chr3	126821423	126822217	26.8487
chr3	126823755	126824629	24.3261
chr3	126853052	126854412	28.8408
chr3	126901232	126902572	40.8744
chr3	126911313	126912865	35.1517
chr3	126945774	126946710	29.8309
chr3	127006143	127007693	45.3516
chr3	127022698	127023850	42.9047
chr3	127024797	127026199	38.1078
chr3	127068397	127069529	36.4933
chr3	127088176	127089542	39.0893
chr3	127092606	127093618	27.2204
chr3	127113968	127114974	23.9262
chr3	127125174	127126688	26.0305
chr3	127129655	127130791	33.8509
chr3	127139253	127140461	28.1819
chr3	127144873	127145885	26.2138
chr3	127160172	127161184	28.5611
chr3	127164511	127165225	19.0988
chr3	127166879	127167871	33.5902
chr3	127174191	127175049	27.5242
chr3	127182969	127184531	39.6782
chr3	127185646	127187220	42.0573
chr3	127187883	127189451	36.8589
chr3	127190850	127192384	35.9238
chr3	127205008	127205954	31.1391
chr3	138553237	138554199	35.0608
chr3	138574866	138575774	22.9922
chr3	138581961	138582715	16.5542
chr3	138598006	138598996	28.9396
chr3	139004237	139005493	33.1712
chr3	152814131	152815101	11.721
chr3	159795823	159796609	23.5163
chr3	159858253	159859365	24.9133
chr3	177076491	177078057	43.4641
chr3	181537989	181539213	30.5462
chr3	182444107	182445151	20.1635
chr3	184158834	184159930	32.5729
chr3	184166034	184166956	23.692
chr3	184172178	184173020	27.8679
chr3	184174726	184175742	30.0342
chr3	184199570	184200416	25.0721
chr3	184217879	184218891	24.5508
chr3	184350599	184352179	47.3534
chr3	184354172	184355042	31.4981
chr3	184356132	184356912	19.6216
chr3	184376012	184377158	35.4539
chr3	193534252	193535254	27.9803
chr3	193614743	193615627	16.554
chr3	193963391	193964937	27.0995
chr3	194573545	194574663	30.4811
chr3	194591728	194592702	27.6227
chr3	194662782	194663088	2.99994
chr3	194704893	194706453	36.3289
chr3	194706919	194707713	24.3421
chr3	194722208	194723520	32.7282
chr3	197081278	197081584	1.99993
chr4	1500785	1502129	38.4181
chr4	1503607	1504983	41.07
chr4	1505068	1506604	41.4978
chr4	1510121	1511607	44.2726
chr4	1512852	1514412	50.4108
chr4	1538846	1540262	35.6002
chr4	1542133	1543711	45.5272
chr4	1552403	1553577	39.6509
chr4	1557801	1559367	41.7109
chr4	1562911	1563737	13.0657
chr4	1565298	1566882	41.7847
chr4	1567697	1569259	52.027
chr4	1571519	1571867	2.99466
chr4	1574922	1576488	45.2845
chr4	1577998	1579536	42.7899
chr4	1581606	1583112	41.5359
chr4	3821666	3823252	41.38
chr4	3823765	3825347	51.2892
chr4	3829011	3830153	32.9768
chr4	3832025	3833591	52.1867
chr4	3834139	3834953	20.856
chr4	3835661	3837189	55.1793
chr4	3837930	3839504	51.3709
chr4	3853439	3854939	36.1396
chr4	3858205	3859043	21.3317
chr4	3859253	3860797	39.8253
chr4	3862287	3863067	14.2995
chr4	3863936	3865440	48.3844
chr4	3866320	3867714	35.8516
chr4	3867788	3868730	22.5429
chr4	3869322	3870846	37.4443
chr4	3872330	3873588	33.0568
chr4	3874357	3875943	42.5216
chr4	3881684	3882766	41.3476
chr4	4764575	4766135	32.4182
chr4	8673192	8674294	32.2432
chr4	8676872	8677878	20.4231
chr4	8689470	8691044	39.0411
chr4	8697480	8698438	28.5466
chr4	8706932	8708446	41.7876
chr4	8708973	8710551	34.019
chr4	8711064	8712292	29.3223
chr4	8726474	8727976	49.2262
chr4	8728568	8730146	35.6586
chr4	8732749	8734215	37.2715
chr4	8739192	8740714	40.8358
chr4	8741939	8743515	50.4497
chr4	8755836	8756766	29.4564
chr4	8762165	8762619	6.95436
chr4	8767305	8768027	25.9943
chr4	8772233	8773819	36.1228
chr4	8777996	8778334	6.99338
chr4	8779816	8781400	40.7153
chr4	8782755	8784289	47.5606
chr4	8785189	8786129	23.0981
chr4	8787559	8787869	1.99986
chr4	8788642	8789438	18.1498
chr4	8790586	8791654	49.8168
chr4	8796493	8797283	24.1845
chr4	9692919	9693903	27.5104
chr4	12641704	12642378	19.5862
chr4	23698506	23699466	27.5022
chr4	24734022	24734988	24.3555
chr4	25506601	25507859	31.1015
chr4	25564409	25565165	17.8522
chr4	25569951	25571169	35.7134
chr4	25581914	25583138	26.3388
chr4	25994669	25996073	30.5667
chr4	25996505	25997501	29.3165
chr4	26029934	26031082	41.7715
chr4	36748779	36749823	27.1906
chr4	37135762	37136870	27.7634
chr4	38320186	38321142	28.7215
chr4	38536548	38537424	28.087
chr4	49150680	49152084	31.9533
chr4	49318504	49319366	25.3662
chr4	49324446	49326004	31.9478
chr4	49516068	49517636	31.2203
chr4	49637012	49637884	22.1532
chr4	49658999	49660221	44.6993
chr4	55405468	55406464	25.4942
chr4	57623156	57624330	30.2007
chr4	65476671	65477399	19.0507
chr4	68264291	68265861	28.9097
chr4	69215378	69216470	39.4156
chr4	82965291	82966221	32.2944
chr4	83205513	83206963	34.2638
chr4	97091132	97091938	24.4339
chr4	109314706	109315806	14.7561
chr4	121139094	121140148	36.4811
chr4	124426780	124427674	24.1961
chr4	129392876	129393916	31.0173
chr4	139613893	139614841	16.7006
chr4	139871704	139872550	32.1558
chr4	152966623	152967651	29.9997
chr4	153985496	153986428	20.2742
chr4	154006115	154006809	12.2171
chr4	154017105	154018067	21.0488
chr4	163342141	163342977	12.1786
chr4	179335758	179336540	27.564
chr4	180404353	180405451	34.5499
chr4	182986203	182987175	25.9126
chr4	184728401	184729457	30.1975
chr4	185882288	185883774	33.2867
chr4	189140037	189141197	40.164
chr4	189922046	189923574	40.1469
chr4	190200365	190201543	22.9864
chr4	190214171	190215107	30.2109
chr4	190473063	190474533	26.7237
chr4	190500693	190501659	29.077
chr4	190503783	190505347	31.408
chr4	190506526	190508096	34.2782
chr4	190508225	190509747	40.7143
chr4	190509862	190511392	40.6986
chr4	190520834	190522406	30.682
chr4	190527123	190528701	46.6184
chr4	190565480	190566614	19.6015
chr4	190570968	190572512	35.4161
chr4	190574800	190576352	31.4277
chr4	190576445	190578013	41.8522
chr4	190582163	190582733	12.7247
chr4	190583366	190584270	22.1683
chr4	190597286	190598078	21.7728
chr4	190610584	190612124	38.5701
chr4	190625985	190626775	18.1218
chr4	190642028	190643338	36.0781
chr4	190659680	190660598	21.7772
chr4	190706183	190707117	24.7185
chr4	190769441	190770167	10.137
chr5	10326	10626	1
chr5	11615	12371	14.2146
chr5	2006197	2007361	42.1125
chr5	2038417	2039435	28.7868
chr5	2239952	2240920	25.4075
chr5	2249037	2250101	28.2614
chr5	3220180	3220942	21.5839
chr5	3274700	3275538	23.532
chr5	3277488	3278102	15.4246
chr5	3280084	3280720	11.6979
chr5	3953916	3954852	27.8149
chr5	4865798	4867374	47.277
chr5	4895197	4896105	23.2586
chr5	5572181	5573101	28.35
chr5	6210451	6211431	19.8933
chr5	8620690	8621382	7.38108
chr5	10857170	10857950	29.0876
chr5	10897010	10898022	28.2878
chr5	36744925	36746075	29.042
chr5	38129958	38130896	26.309
chr5	42899310	42900048	23.0673
chr5	42923025	42924577	35.9541
chr5	42943861	42944829	23.535
chr5	55822698	55823630	34.4801
chr5	71146454	71147272	32.5466
chr5	72599265	72599843	16.1865
chr5	83941631	83942543	19.7425
chr5	87436524	87438080	53.9838
chr5	99381501	99383087	36.394
chr5	99386986	99388564	32.4937
chr5	104974639	104975553	29.9059
chr5	105888781	105889429	18.2407
chr5	116090195	116091187	32.3643
chr5	116283243	116284179	29.5062
chr5	133178262	133179838	40.464
chr5	133237892	133238798	34.9151
chr5	133801558	133803100	47.9346
chr5	137971827	137972717	30.9166
chr5	137975375	137976957	29.7671
chr5	137977365	137978229	21.6235
chr5	137981753	137983211	37.1411
chr5	137984513	137986099	37.7263
chr5	137986257	137987825	44.6936
chr5	137990047	137990977	30.3753
chr5	137999542	138000892	35.0631
chr5	139112763	139114289	37.9685
chr5	139118308	139119820	29.6495
chr5	141122808	141123472	16.575
chr5	141126280	141127476	34.3094
chr5	141136672	141137654	38.3069
chr5	141159493	141160693	37.5515
chr5	141162750	141163968	31.6613
chr5	141164264	141165402	28.9725
chr5	141614518	141615744	43.5825
chr5	141765851	141766635	15.9333
chr5	153518122	153519044	21.1569
chr5	154026750	154027122	5.98585
chr5	154032882	154033688	25.3141
chr5	157339369	157340575	31.3695
chr5	157345686	157346768	30.5966
chr5	157347548	157348398	33.9832
chr5	157398124	157398750	16.2535
chr5	170947173	170948713	40.1583
chr5	171041789	171043179	29.0075
chr5	171045765	171046891	35.6609
chr5	171050235	171051797	43.9564
chr5	171970415	171971581	34.9907
chr5	171971801	171973055	30.7807
chr5	171981734	171982968	18.5856
chr5	171984749	171986309	32.0116
chr5	171994439	171996019	35.9687
chr5	171996581	171997855	31.0694
chr5	171999650	172001232	43.9853
chr5	172013204	172014758	32.7942
chr5	173127896	173128752	28.9446
chr5	173649679	173650791	45.777
chr5	173759373	173760309	29.7741
chr5	173836833	173837895	24.2761
chr5	173846314	173847166	22.6112
chr5	173851928	173853512	42.6282
chr5	173941200	173942372	36.9302
chr5	173959170	173960180	15.9381
chr5	174044089	174045657	36.9109
chr5	174085090	174086196	42.5606
chr5	176139497	176140187	22.1618
chr5	176140754	176141700	28.4205
chr5	176151675	176153135	38.4263
chr5	176154977	176155827	22.4857
chr5	176159596	176161178	42.8737
chr5	176164226	176165450	29.2849
chr5	176170111	176170627	22.6826
chr5	178834257	178835175	20.5368
chr5	178836845	178837591	20.5962
chr5	178838045	178838525	7.87147
chr5	178840258	178841066	22.1605
chr5	178841462	178842316	23.2144
chr5	178842664	178844194	49.9871
chr5	178854448	178855396	30.547
chr5	178862674	178864174	45.2249
chr5	178864602	178866180	34.0173
chr5	178880696	178882266	35.1541
chr5	178882421	178884005	47.4729
chr5	178911097	178912321	34.0712
chr6	1523829	1524963	37.8995
chr6	1530079	1531025	25.6681
chr6	3511089	3512489	30.5432
chr6	6749697	6750503	20.4966
chr6	6752017	6753193	25.8747
chr6	6827016	6828066	24.8599
chr6	6927682	6928780	22.0646
chr6	6969735	6970715	24.9289
chr6	7672835	7674105	40.6267
chr6	13873453	13874493	40.1827
chr6	14279973	14281543	35.2897
chr6	14769327	14770307	22.8328
chr6	14930407	14931225	28.2078
chr6	15017353	15018931	40.6963
chr6	15908147	15909019	23.454
chr6	21360089	21361653	40.979
chr6	21386481	21387711	27.3838
chr6	27533351	27534587	45.928
chr6	27561387	27562491	35.1007
chr6	27598430	27599302	18.1895
chr6	28822544	28823518	15.0192
chr6	28833717	28834987	33.0557
chr6	28890486	28892052	51.6197
chr6	28952766	28953930	31.9163
chr6	29571616	29572588	26.1289
chr6	29599617	29601127	45.3939
chr6	29691430	29692402	28.2368
chr6	29716281	29717405	39.6969
chr6	30034098	30035638	38.8823
chr6	30038564	30039880	31.3095
chr6	30041585	30043033	37.5648
chr6	30069314	30070652	38.0343
chr6	30180848	30181936	30.3186
chr6	30327230	30328136	21.7024
chr6	30421071	30421813	16.6923
chr6	30448686	30449964	23.7606
chr6	30483478	30484560	36.2648
chr6	30523412	30524990	57.1168
chr6	30538633	30539725	35.8792
chr6	30583473	30584597	20.8716
chr6	30584599	30586015	41.5519
chr6	30599133	30599983	29.4297
chr6	30614258	30615810	56.5348
chr6	30639938	30641296	33.0891
chr6	30647655	30648837	39.7454
chr6	30650859	30652435	45.4507
chr6	30654365	30655887	45.2488
chr6	30656990	30657620	7.62445
chr6	30657876	30659378	42.8432
chr6	30663904	30664858	29.1459
chr6	30684726	30685772	34.4516
chr6	30687480	30688582	36.9175
chr6	30688723	30689849	38.3005
chr6	30709742	30711320	43.8212
chr6	30711810	30713392	44.8851
chr6	30807210	30808028	27.6431
chr6	30810784	30811582	21.2544
chr6	30842709	30843963	27.9418
chr6	30844249	30845139	28.6476
chr6	30845363	30846297	24.5779
chr6	30848470	30849490	35.1999
chr6	30850088	30851628	56.9285
chr6	30857487	30858689	36.9571
chr6	30860734	30861420	22.3485
chr6	30862498	30864014	40.3302
chr6	30866432	30867396	38.029
chr6	30875285	30876407	40.7234
chr6	30881264	30882802	42.9137
chr6	30888525	30889379	23.5885
chr6	30893180	30894026	19.2084
chr6	30898798	30899246	8.85225
chr6	30905723	30906797	30.6715
chr6	30910280	30911860	46.6197
chr6	30922703	30924251	36.2754
chr6	31078158	31079474	50.3032
chr6	31079751	31081283	37.9946
chr6	31083400	31084362	17.3954
chr6	31088734	31089658	29.7295
chr6	31090219	31091205	28.0188
chr6	31095567	31096631	25.8633
chr6	31105011	31106529	37.0822
chr6	31106816	31108206	39.0331
chr6	31109816	31111376	30.4653
chr6	31126523	31128077	34.3332
chr6	31136360	31137616	26.9346
chr6	31137908	31139252	46.3438
chr6	31139948	31141534	37.0291
chr6	31142764	31144314	33.5486
chr6	31148004	31149048	34.7889
chr6	31164402	31165342	29.4339
chr6	31170972	31171272	1
chr6	31275258	31276492	46.3504
chr6	31361242	31362240	28.1442
chr6	31370720	31372194	28.0267
chr6	31390999	31391973	34.0441
chr6	31442348	31443486	31.708
chr6	31465365	31466433	31.064
chr6	31483093	31484293	28.2894
chr6	31496619	31496941	3.99908
chr6	31508990	31510178	30.1944
chr6	31512725	31513803	29.4485
chr6	31541251	31542235	32.2826
chr6	31542900	31544066	34.3432
chr6	31544089	31545531	39.7644
chr6	31545555	31547091	37.6731
chr6	31547980	31549528	34.9999
chr6	31559946	31561510	31.2736
chr6	31587667	31588809	40.8811
chr6	31590036	31591148	18.7113
chr6	31592575	31593885	27.5232
chr6	31633013	31634589	44.6735
chr6	31648155	31649173	40.3716
chr6	31650471	31652019	41.1693
chr6	31657806	31658930	33.6076
chr6	31663579	31664247	26.4085
chr6	31670786	31671448	15.2911
chr6	31677320	31678890	40.268
chr6	31681415	31682525	40.0037
chr6	31687528	31688630	35.6014
chr6	31688989	31690019	38.8106
chr6	31691162	31692680	32.2702
chr6	31696384	31697944	40.4078
chr6	31702023	31703575	44.1034
chr6	31704472	31706036	39.1887
chr6	31706922	31708462	50.2855
chr6	31731116	31731982	33.0302
chr6	31733509	31734917	43.6902
chr6	31737132	31738448	31.0673
chr6	31740399	31741195	19.8323
chr6	31742325	31743891	28.1187
chr6	31744297	31745479	44.9572
chr6	31746900	31747600	23.1353
chr6	31748038	31749422	35.9989
chr6	31762816	31764288	47.1864
chr6	31774126	31775232	37.9676
chr6	31785623	31786509	22.2147
chr6	31788766	31789800	37.894
chr6	31794660	31795896	44.6435
chr6	31801900	31802940	46.3696
chr6	31830074	31831608	55.5769
chr6	31832814	31834158	27.4287
chr6	31842443	31843413	22.5742
chr6	31844659	31846137	48.5882
chr6	31847341	31848359	28.8645
chr6	31849905	31850875	33.9608
chr6	31913080	31914220	35.786
chr6	31934739	31935477	27.7484
chr6	31935871	31936751	25.9486
chr6	32014326	32015910	45.3135
chr6	32042684	32044050	23.3538
chr6	32050419	32051391	27.0849
chr6	32052238	32053824	38.3025
chr6	32055211	32055947	30.1705
chr6	32076339	32077913	33.7139
chr6	32085006	32085822	25.747
chr6	32095336	32096730	44.46
chr6	32097434	32098776	44.8383
chr6	32099381	32100513	38.0948
chr6	32115691	32117245	35.6066
chr6	32119339	32120531	26.5638
chr6	32120968	32122554	42.6948
chr6	32131648	32132384	21.2591
chr6	32134097	32135653	52.5459
chr6	32136261	32137837	51.9696
chr6	32142917	32144485	44.1243
chr6	32144844	32146422	39.1398
chr6	32149523	32151003	32.1249
chr6	32157580	32158930	46.4074
chr6	32159969	32161295	35.3757
chr6	32163081	32164365	36.8018
chr6	32188405	32188999	18.3925
chr6	32190273	32191469	42.9343
chr6	32729070	32729662	14.4758
chr6	32796755	32797711	32.5956
chr6	32805706	32807150	29.613
chr6	32811988	32812958	32.5952
chr6	32821420	32822438	24.6528
chr6	32861813	32863133	37.7007
chr6	32920734	32921372	16.3052
chr6	32935769	32937347	42.5442
chr6	32939022	32940466	35.1148
chr6	33047666	33048950	27.5997
chr6	33084387	33085943	39.4331
chr6	33110739	33111485	22.9106
chr6	33128152	33129650	38.9272
chr6	33131394	33132642	35.1531
chr6	33142467	33143215	18.3433
chr6	33159329	33160875	42.6478
chr6	33165046	33166266	19.0978
chr6	33167167	33168751	50.934
chr6	33171691	33173261	47.1305
chr6	33174218	33175512	40.7079
chr6	33182528	33184108	36.1964
chr6	33207351	33208649	23.9423
chr6	33216131	33217705	38.7332
chr6	33244457	33246005	42.0371
chr6	33247407	33248689	47.7756
chr6	33264780	33265946	29.4325
chr6	33266491	33268055	30.7604
chr6	33280216	33281782	42.3142
chr6	33282238	33283792	34.3291
chr6	33285348	33286932	41.0823
chr6	33288142	33289638	31.8149
chr6	33290219	33291785	41.4833
chr6	33339425	33341009	30.1486
chr6	33358643	33360165	49.9428
chr6	33377558	33379068	51.7039
chr6	33380051	33380869	28.337
chr6	33385324	33386752	51.2415
chr6	33393062	33394298	41.0515
chr6	33398530	33399738	43.5699
chr6	33409531	33410179	14.2297
chr6	33421555	33422755	31.4697
chr6	37059573	37061149	38.1581
chr6	37069627	37071137	51.0229
chr6	37717466	37718566	40.9909
chr6	40131894	40132812	31.5864
chr6	40253304	40254652	44.6101
chr6	40254873	40255739	21.4729
chr6	41389525	41390465	32.3862
chr6	41396492	41397388	23.1724
chr6	41410061	41411507	36.6717
chr6	41430693	41431829	33.5226
chr6	41437611	41439001	44.2006
chr6	41439517	41439899	5.97213
chr6	41455762	41457324	38.7201
chr6	43805821	43807351	41.2581
chr6	44024340	44025824	41.7691
chr6	44025990	44027538	50.4292
chr6	44706130	44706984	21.4891
chr6	45690555	45691711	26.2797
chr6	58776129	58777667	31.5612
chr6	58778406	58779982	25.9689
chr6	61913934	61914624	15.7422
chr6	62283629	62284731	19.417
chr6	63571866	63572756	23.8033
chr6	88465330	88465766	6.93701
chr6	95967062	95967980	38.3447
chr6	106439723	106441081	37.733
chr6	110360501	110361581	26.9251
chr6	113018078	113019258	21.9082
chr6	134700005	134700861	31.9538
chr6	150628430	150629332	35.527
chr6	156868500	156869636	27.9401
chr6	157040546	157041720	39.491
chr6	157622330	157623276	25.3425
chr6	157634952	157636344	30.1146
chr6	157638297	157639249	29.8597
chr6	158183800	158184944	39.6088
chr6	166650227	166651163	24.0909
chr6	166665505	166666521	24.4678
chr6	167648959	167650473	42.3872
chr6	167903931	167904963	27.9307
chr6	167905807	167906627	26.1414
chr6	168069963	168071483	36.0539
chr6	168099167	168100733	34.1869
chr6	168104745	168106107	28.379
chr6	168113246	168114430	27.0266
chr6	168530340	168531760	43.0834
chr6	168532005	168533561	39.1792
chr6	168533672	168534664	35.4462
chr6	168534851	168535945	26.7514
chr6	168609175	168610675	48.0369
chr6	168615151	168616243	36.7179
chr6	168770715	168771737	30.6235
chr6	168777312	168778742	42.7859
chr6	169563091	169564261	45.094
chr6	170333578	170334396	20.8856
chr6	170340900	170342302	46.2047
chr6	170372438	170374016	34.6409
chr6	170395905	170396795	31.5694
chr6	170401674	170402644	34.9067
chr6	170403552	170404710	37.1889
chr6	170408388	170409530	36.6676
chr6	170409780	170410882	21.741
chr6	170411215	170412039	19.6665
chr6	170412215	170413189	27.3992
chr6	170446420	170447624	30.4778
chr6	170449431	170450511	37.3502
chr6	170450587	170452029	39.3449
chr6	170452426	170453824	42.2347
chr6	170462972	170464498	36.5628
chr6	170467179	170468719	36.8118
chr6	170468765	170469793	40.4243
chr6	170475071	170476639	64.6507
chr6	170480074	170480900	24.0202
chr6	170492359	170493807	33.6816
chr6	170500698	170502104	39.2534
chr7	81725	82997	36.0598
chr7	83015	84533	37.5464
chr7	85339	86881	33.8729
chr7	88618	90162	40.4657
chr7	91037	91879	24.5048
chr7	121049	122185	40.1371
chr7	142140	142922	16.6287
chr7	485126	486686	49.1662
chr7	1336398	1337560	36.2435
chr7	1338430	1339348	29.3848
chr7	1340653	1342139	32.5278
chr7	1353209	1354583	44.9521
chr7	1360522	1362056	44.0032
chr7	1370804	1371816	33.2897
chr7	1385599	1386799	33.8295
chr7	1394038	1395474	44.9939
chr7	1398002	1399560	36.9043
chr7	1399696	1400502	25.6756
chr7	1401659	1402639	31.4344
chr7	1403848	1405386	36.0647
chr7	1407834	1409404	42.7365
chr7	1413844	1414692	39.3125
chr7	3188742	3190262	38.9423
chr7	3196759	3197837	31.1083
chr7	3198983	3199701	28.4993
chr7	26118379	26119267	28.1008
chr7	45291280	45292190	26.48
chr7	47143366	47144054	28.2006
chr7	47229527	47230645	38.3161
chr7	56438915	56440083	29.1233
chr7	61078850	61079924	20.6471
chr7	61083133	61084185	18.873
chr7	61967653	61969235	22.8404
chr7	61969581	61971139	24.1371
chr7	63249507	63250719	39.3172
chr7	63360120	63361692	43.7693
chr7	63386282	63387226	32.4929
chr7	63387933	63388705	27.0345
chr7	64699520	64700940	38.0439
chr7	64728817	64729633	24.1431
chr7	64733660	64734788	34.8285
chr7	66842964	66843962	37.8482
chr7	66875307	66876249	32.1275
chr7	68163723	68164533	16.6285
chr7	68999636	69000480	26.5283
chr7	69004902	69006410	45.1084
chr7	70494589	70495563	21.4082
chr7	73333095	73334231	34.3516
chr7	73335290	73336842	40.5388
chr7	73390847	73391773	31.9083
chr7	82136386	82137916	39.5955
chr7	98087353	98088343	25.0991
chr7	98088461	98089413	29.1021
chr7	98099424	98100676	47.181
chr7	98101064	98102200	34.9436
chr7	98149368	98150454	23.129
chr7	98188815	98190157	43.0406
chr7	98348426	98349998	34.19
chr7	101331167	101332291	36.1809
chr7	101361377	101362941	31.4155
chr7	101366901	101367901	31.818
chr7	101371997	101373551	40.6104
chr7	101379244	101380514	40.3637
chr7	101382598	101383998	45.2006
chr7	101386628	101387760	33.9891
chr7	101390680	101391692	20.6375
chr7	127789314	127790248	27.6085
chr7	127794878	127795812	26.4897
chr7	131303833	131305387	50.2998
chr7	131310178	131311362	43.4076
chr7	131314420	131315166	24.3544
chr7	131336669	131338243	38.0319
chr7	131376582	131377418	25.0626
chr7	139930734	139931882	43.516
chr7	139938148	139939734	39.3421
chr7	139941404	139942534	37.903
chr7	139952952	139954072	25.2467
chr7	139959292	139960798	44.7525
chr7	139977910	139978910	26.4944
chr7	148637610	148638636	36.5598
chr7	152218828	152220396	34.5658
chr7	152236944	152238200	27.9758
chr7	152250266	152251454	33.3155
chr7	152622209	152623061	26.7556
chr7	154959453	154960313	24.8081
chr7	154960945	154961465	14.7135
chr7	154974029	154974883	19.7716
chr7	154994274	154995856	47.0238
chr7	154997694	154999062	41.2073
chr7	155000915	155002453	38.4441
chr7	155003032	155004024	29.2787
chr7	155005588	155007170	44.2404
chr7	155011649	155013011	23.2571
chr7	155019397	155020969	42.9405
chr7	155154597	155155757	31.2264
chr7	155164643	155165807	40.177
chr7	155172778	155173922	30.1726
chr7	155190633	155192213	32.579
chr7	155196730	155198308	36.5816
chr7	155198751	155199351	15.187
chr7	155381372	155382834	37.0447
chr7	155382879	155384425	40.8745
chr7	155678708	155679654	29.705
chr7	155700512	155701466	31.599
chr7	155714185	155715627	25.3427
chr7	155766744	155767806	33.0461
chr7	155786527	155787429	28.6616
chr7	155838541	155839593	36.2754
chr7	155854090	155855400	30.4146
chr7	155855666	155856506	24.3442
chr7	155867403	155868401	27.2557
chr7	155948031	155949557	53.1267
chr7	155951887	155952217	1.9987
chr7	155952810	155954262	38.1468
chr7	156057740	156058966	33.3576
chr7	156869288	156870178	22.2799
chr7	157267137	157267983	26.9266
chr7	157277831	157278429	13.7371
chr8	295237	296737	36.5559
chr8	551504	552586	31.332
chr8	2143848	2144914	27.5053
chr8	2169604	2170576	28.6301
chr8	2211784	2212886	32.3053
[truncated: 245 more rows]

## Sheet: 8Cell
chr1	564376	565956	35.1878
chr1	567512	569088	28.2758
chr1	569159	570683	38.5045
chr1	4262346	4263358	26.6082
chr1	5186175	5187287	22.9537
chr1	9488355	9489895	40.6551
chr1	9528991	9529921	29.0487
chr1	9530345	9531343	34.6507
chr1	10926867	10927753	34.5241
chr1	14649307	14650235	24.5559
chr1	23584625	23585669	26.7471
chr1	25447836	25448622	23.1196
chr1	29779240	29780798	46.1263
chr1	29827375	29828641	24.7278
chr1	29869837	29870987	33.929
chr1	30199883	30200939	53.2086
chr1	30463561	30464429	23.4479
chr1	30943401	30944653	36.4771
chr1	31123791	31125091	36.039
chr1	34966125	34967611	21.3075
chr1	37019250	37020040	14.5041
chr1	37074447	37075419	32.657
chr1	37079045	37080037	17.9565
chr1	37168937	37170053	25.7599
chr1	37720857	37721619	18.2609
chr1	37722778	37724128	30.5587
chr1	38901115	38902385	36.1236
chr1	39023566	39025094	38.4689
chr1	39187449	39188379	24.2661
chr1	41826359	41827661	50.0217
chr1	41835547	41836755	38.9729
chr1	43547829	43548861	23.297
chr1	50798357	50799943	48.5248
chr1	54924021	54925219	42.9537
chr1	54955331	54956891	36.6614
chr1	55798295	55799839	37.0024
chr1	56214448	56215304	22.292
chr1	56607815	56609365	26.8451
chr1	56609482	56610620	29.0461
chr1	56863377	56864177	27.586
chr1	61063691	61064761	46.2427
chr1	62838966	62840342	46.3018
chr1	63418243	63419037	16.7469
chr1	63428663	63429317	22.1909
chr1	63484607	63486085	30.7106
chr1	63492371	63493925	23.454
chr1	64798989	64800233	26.2154
chr1	64808900	64810476	39.0974
chr1	64873602	64874396	23.4419
chr1	64881728	64882786	36.2066
chr1	67958685	67960171	44.9923
chr1	67965676	67966782	29.8523
chr1	68027113	68028033	28.379
chr1	69731431	69732153	16.6159
chr1	69777697	69778565	18.7364
chr1	73648647	73650085	40.6277
chr1	77272056	77273502	31.8656
chr1	81526436	81527776	26.5875
chr1	83240717	83241919	38.1187
chr1	87994272	87995220	28.6876
chr1	88005000	88006476	28.176
chr1	88038374	88039196	27.5901
chr1	88060877	88062177	41.3485
chr1	88081594	88082690	26.0858
chr1	88087701	88089141	32.403
chr1	88932947	88933877	23.0862
chr1	91316433	91317799	41.9133
chr1	91571516	91573034	22.4266
chr1	91630401	91631359	25.5039
chr1	92088009	92089049	13.7242
chr1	94807603	94808573	27.9091
chr1	95124561	95125789	27.7274
chr1	95126312	95127762	36.4416
chr1	96609904	96610946	20.7177
chr1	97082765	97083913	35.0447
chr1	98961184	98962494	26.0074
chr1	99938947	99940081	22.5027
chr1	99994534	99995494	25.0579
chr1	101604592	101605448	16.119
chr1	101822848	101823488	13.5093
chr1	101876188	101877170	22.5164
chr1	101883914	101885230	36.6679
chr1	102153604	102154540	21.2641
chr1	102675985	102677567	31.8462
chr1	103125249	103126815	40.2169
chr1	104890617	104891695	16.7713
chr1	105097771	105098709	21.3628
chr1	111271084	111272454	34.9972
chr1	111275145	111276643	29.2006
chr1	112783853	112785259	34.1951
chr1	112795880	112796900	27.5217
chr1	113320534	113321290	19.888
chr1	113325570	113326262	17.4075
chr1	113327484	113329068	50.0716
chr1	113329697	113331263	40.4269
chr1	113334295	113335857	38.1651
chr1	113350681	113352265	41.6606
chr1	113360991	113362289	33.8889
chr1	113384216	113385796	43.9066
chr1	113386006	113387404	46.3659
chr1	113387549	113388527	29.1367
chr1	113390555	113391421	24.3205
chr1	113391789	113392935	44.4916
chr1	113393471	113395043	37.3149
chr1	113395120	113396680	33.6113
chr1	113562208	113563560	24.3646
chr1	114881374	114882828	33.0895
chr1	115735439	115736177	9.99236
chr1	116788277	116789083	18.3158
chr1	117385399	117386635	27.5277
chr1	117823454	117824528	20.3105
chr1	118301229	118302005	13.5485
chr1	119131618	119133174	31.2967
chr1	119859276	119860124	21.4376
chr1	121483778	121485364	26.8652
chr1	142536015	142537545	40.3157
chr1	142537754	142539340	43.7781
chr1	143274768	143275430	17.8427
chr1	147736668	147737890	28.6324
chr1	149198425	149199447	34.8273
chr1	149221853	149223353	42.1432
chr1	149223660	149225208	34.7521
chr1	161391237	161392699	35.4406
chr1	161393295	161394839	35.5539
chr1	161397347	161398391	25.0896
chr1	163507310	163508150	21.855
chr1	163514713	163515775	30.6433
chr1	168606488	168607256	19.8566
chr1	174049597	174050847	30.8988
chr1	174051180	174052276	38.5593
chr1	175856854	175857780	22.0489
chr1	177355392	177356944	29.7404
chr1	178579129	178580687	35.6787
chr1	181393773	181394593	21.1217
chr1	182283902	182285470	30.9571
chr1	182703888	182705358	20.9693
chr1	182705565	182707095	30.1207
chr1	184159394	184160500	23.6611
chr1	184218174	184219106	29.2297
chr1	185613151	185614725	31.6786
chr1	187981995	187982731	19.3783
chr1	188310441	188311665	37.1101
chr1	188389341	188390133	29.4711
chr1	188955728	188956650	32.6632
chr1	189136451	189137187	18.3079
chr1	189137268	189138546	28.1636
chr1	189665250	189666792	36.4752
chr1	190994036	190995272	44.054
chr1	192725221	192726191	19.6812
chr1	193396043	193396899	26.8471
chr1	193665830	193667108	30.1159
chr1	194326714	194327652	29.6386
chr1	195462923	195463797	18.835
chr1	195690881	195692441	36.524
chr1	195838763	195839529	24.0806
chr1	197814852	197815782	36.423
chr1	199212216	199213170	27.6816
chr1	199920820	199922400	41.3605
chr1	199928490	199929578	26.5816
chr1	200258278	200259190	32.2859
chr1	200457605	200458321	15.4535
chr1	204732618	204733690	29.4043
chr1	208136509	208137449	23.1877
chr1	208524186	208525762	33.6628
chr1	208554731	208555767	28.0172
chr1	208826886	208828430	29.7754
chr1	208831909	208832679	26.8669
chr1	209206596	209208100	33.1663
chr1	209304409	209305325	19.0817
chr1	209314557	209315553	29.9827
chr1	209441205	209442397	36.1756
chr1	209527128	209528184	23.5187
chr1	211369787	211371347	32.6603
chr1	212060978	212062158	23.8279
chr1	212331000	212332128	32.996
chr1	212350182	212350986	23.914
chr1	212356283	212357343	30.0934
chr1	212357353	212358907	38.2861
chr1	212374994	212376408	44.5505
chr1	213862259	213863279	19.5049
chr1	214274397	214275071	12.3433
chr1	214907483	214908329	16.2221
chr1	214996459	214997687	35.8147
chr1	214999866	215000634	35.2635
chr1	215567261	215568509	36.3962
chr1	219146606	219147532	23.595
chr1	219717372	219718494	28.9339
chr1	219719495	219721047	22.8652
chr1	220617482	220618862	37.6409
chr1	220638623	220639623	29.2824
chr1	220645040	220645888	28.8441
chr1	220647785	220649299	29.6647
chr1	221325674	221327174	30.9892
chr1	221760789	221761805	23.0801
chr1	221785070	221786498	42.1391
chr1	222638096	222639660	38.9447
chr1	227588884	227590054	33.0508
chr1	229149422	229150312	29.3177
chr1	229910270	229911364	29.859
chr1	230723736	230724800	35.1573
chr1	232465452	232467018	35.5449
chr1	232469803	232471345	50.4613
chr1	232765082	232766622	49.4975
chr1	232861552	232862752	32.5692
chr1	233864629	233865377	25.4103
chr1	233874497	233875117	23.7455
chr1	235138975	235140129	27.9297
chr1	238215608	238216620	19.7808
chr1	238217043	238218065	23.0944
chr1	238271261	238272823	37.91
chr1	238832247	238833347	31.075
chr1	238834680	238836160	31.7583
chr1	238972677	238973799	43.3038
chr1	242104440	242105550	33.234
chr1	244374005	244375121	22.9442
chr1	244462561	244463421	19.8466
chr1	244933316	244934666	34.9093
chr1	244936596	244938148	38.1441
chr1	244944059	244945491	35.0907
chr10	3359789	3360649	43.8731
chr10	3362900	3364382	28.6467
chr10	3598198	3599336	34.8381
chr10	3984110	3985678	33.7299
chr10	4191202	4192228	36.4202
chr10	8277423	8278193	28.2766
chr10	8317542	8318376	25.2211
chr10	9866760	9868346	31.7549
chr10	11730800	11732102	24.0543
chr10	15490423	15491159	22.1268
chr10	17561231	17562147	34.8195
chr10	20903646	20904692	29.0868
chr10	20908428	20909746	31.4175
chr10	21638956	21640286	22.3614
chr10	21659053	21660475	35.2338
chr10	21691944	21692816	17.5625
chr10	21700659	21702175	34.6437
chr10	21711095	21712347	38.4481
chr10	21719883	21721449	44.9385
chr10	22385903	22387429	41.9756
chr10	28643480	28644826	32.288
chr10	28645362	28646590	32.4789
chr10	28664992	28665834	21.3813
chr10	28670571	28671727	33.5326
chr10	28676345	28677929	42.8828
chr10	28682561	28683457	19.8283
chr10	29178579	29179505	29.9582
chr10	29272017	29273571	32.5249
chr10	30801225	30802501	29.1083
chr10	30803498	30805078	21.8692
chr10	31875751	31877313	49.2923
chr10	31877504	31879064	36.8997
chr10	31883874	31884668	23.5805
chr10	31891725	31893301	54.8215
chr10	32452529	32453455	33.0179
chr10	32460860	32461796	29.7159
chr10	32466028	32467586	42.6858
chr10	32469221	32470749	34.5828
chr10	32499059	32500241	31.928
chr10	33330482	33331708	31.7824
chr10	34289988	34291156	18.6956
chr10	35189356	35190876	37.5663
chr10	35220282	35221864	37.4823
chr10	36531494	36532978	40.5096
chr10	36644466	36645602	30.0289
chr10	37042149	37043631	45.6638
chr10	37968731	37969655	26.1921
chr10	39106988	39107614	16.2879
chr10	39128309	39129339	27.0477
chr10	42356025	42357167	28.9351
chr10	42377030	42377948	34.2673
chr10	42379578	42380800	41.0643
chr10	42384245	42385829	49.5515
chr10	42386803	42388379	56.5639
chr10	42390659	42392239	52.0265
chr10	42393369	42394917	54.9284
chr10	42395659	42397233	48.3198
chr10	42397653	42399225	18.7671
chr10	42399337	42400783	27.147
chr10	42401536	42402534	20.5803
chr10	42526605	42527863	18.7036
chr10	42529559	42531141	23.7413
chr10	42531241	42532769	27.2277
chr10	42534327	42535331	12.7266
chr10	42596569	42597723	49.9861
chr10	42599003	42600375	50.2484
chr10	42644868	42645626	17.8236
chr10	43186541	43188071	42.6565
chr10	43396338	43397184	25.1138
chr10	43427810	43429032	31.8044
chr10	45745235	45745803	8.69161
chr10	54332887	54333813	12.1211
chr10	54448125	54449689	39.5056
chr10	55334207	55335265	30.74
chr10	55480178	55481244	38.1733
chr10	57707728	57708616	29.4693
chr10	59228393	59229735	32.0651
chr10	59337220	59338258	23.0831
chr10	59340310	59341264	22.5997
chr10	59350717	59351389	24.219
chr10	59414527	59415597	24.5434
chr10	59657856	59658528	25.644
chr10	62945196	62946108	27.4378
chr10	65800800	65801760	27.8973
chr10	66776802	66778044	24.3636
chr10	66810667	66811333	13.2026
chr10	66866038	66867616	31.0977
chr10	66878353	66879619	38.2182
chr10	67025730	67026886	32.9802
chr10	67330509	67331417	21.3951
chr10	71502550	71503806	25.4093
chr10	72745448	72746192	35.6646
chr10	72776078	72777556	38.5146
chr10	72781390	72782356	19.5169
chr10	72783367	72784639	39.8661
chr10	79470902	79471712	14.425
chr10	83533871	83534689	22.3339
chr10	86385961	86387059	25.373
chr10	88344877	88345901	25.8573
chr10	88353140	88354678	54.1212
chr10	89780743	89781857	31.0622
chr10	89803338	89804614	29.9103
chr10	95008213	95009785	36.8726
chr10	98531827	98533367	38.34
chr10	98540964	98541818	25.4671
chr10	102410246	102411406	36.124
chr10	102440443	102441051	13.4972
chr10	103052763	103053513	16.1622
chr10	103057480	103058234	20.2069
chr10	109024134	109025112	31.2481
chr10	110671307	110672325	31.52
chr10	111479244	111480326	21.1942
chr10	112167761	112168755	37.5532
chr10	112189395	112190969	32.5926
chr10	113495205	113496753	35.3057
chr10	116789895	116791431	37.1308
chr10	117763244	117764424	29.0402
chr10	120244976	120245814	24.5268
chr10	121887084	121888404	38.1273
chr10	122738612	122739638	24.6445
chr10	122930666	122932200	29.3548
chr10	125245669	125247161	39.0803
chr10	130009896	130010794	33.7204
chr10	133184435	133185945	27.3432
chr11	10403896	10404702	15.3525
chr11	10413552	10415074	30.6174
chr11	10952484	10953486	48.8897
chr11	10954954	10956016	22.8269
chr11	15333138	15333952	17.7363
chr11	15582599	15583697	29.7195
chr11	15643732	15644664	24.9727
chr11	15671340	15672524	27.7273
chr11	15928129	15929637	56.2559
chr11	28822782	28823788	29.8098
chr11	33428568	33429588	31.946
chr11	33974165	33975583	38.0029
chr11	37526211	37527785	23.4965
chr11	38717806	38719162	39.2476
chr11	39224718	39225706	27.1257
chr11	40056175	40057645	27.5891
chr11	42409660	42410384	15.6492
chr11	44448642	44449880	33.3784
chr11	45361361	45362213	17.9257
chr11	46241324	46242388	28.9304
chr11	51568878	51570394	30.4365
chr11	51571815	51572769	20.1812
chr11	51579880	51581402	25.6029
chr11	51590258	51591628	25.7655
chr11	51592306	51593720	21.9785
chr11	57639328	57640328	17.8603
chr11	57641376	57642946	33.0782
chr11	57643773	57645013	30.7679
chr11	57670697	57672277	36.5857
chr11	57698032	57698848	17.8063
chr11	57710034	57711078	27.8681
chr11	59068727	59069881	25.4116
chr11	61800490	61802076	34.6958
chr11	67635930	67636796	21.1372
chr11	79864508	79865370	22.0692
chr11	81075386	81076502	20.6503
chr11	81538436	81539790	28.478
chr11	82114478	82116004	53.639
chr11	82279794	82280596	16.5953
chr11	82390332	82391894	36.6759
chr11	87284841	87286017	24.5028
chr11	91330319	91331613	29.5561
chr11	91527046	91528188	31.9024
chr11	91881971	91883299	29.4402
chr11	93640037	93641589	31.4884
chr11	95040879	95042219	23.8433
chr11	95050532	95052114	43.4515
chr11	95052475	95054015	35.156
chr11	95056053	95057583	32.3295
chr11	95058863	95059825	21.6304
chr11	95240648	95241486	19.4638
chr11	96676419	96677235	19.0759
chr11	98450973	98452277	33.5323
chr11	101577841	101578819	18.8124
chr11	103406921	103407831	22.4216
chr11	103491263	103492459	26.9913
chr11	104236438	104237384	38.8911
chr11	105203106	105204130	19.4446
chr11	105385899	105387485	36.7355
chr11	105394357	105395837	22.5097
chr11	105406300	105407866	35.3412
chr11	105412806	105414382	35.8904
chr11	107121812	107123370	19.9505
chr11	107127856	107129342	35.6691
chr11	109006199	109007461	23.2844
chr11	109373301	109374057	23.3127
chr11	109864671	109865575	27.457
chr11	110225131	110226507	25.9965
chr11	110967601	110968473	23.4664
chr11	112430779	112432351	39.1221
chr11	112515768	112516974	31.3852
chr11	112685943	112686823	21.4892
chr11	114651136	114652642	33.1124
chr11	116146849	116148085	31.7492
chr11	121880041	121881263	26.281
chr11	122382757	122384309	27.6322
chr11	123123900	123125122	32.5788
chr11	123129012	123130574	37.0075
chr11	123131708	123132978	24.3563
chr11	123305409	123305789	5.96952
chr11	123306456	123307526	28.1789
chr11	123308285	123309819	39.2484
chr11	123311629	123313189	46.5624
chr11	123313859	123315431	43.7045
chr11	123316865	123318423	38.2337
chr11	123326660	123327334	17.8086
chr11	123328607	123330129	32.4782
chr11	123332896	123334470	38.9687
chr11	123335962	123337540	42.2549
chr11	123338450	123340016	46.6879
chr11	123340802	123342240	24.0106
chr11	123342267	123343783	46.2039
chr11	125983317	125984067	23.2003
chr11	125996843	125998323	28.6019
chr11	125999536	126001112	40.7618
chr11	126940134	126941312	31.7393
chr11	128176361	128177393	17.4799
chr11	129149039	129149967	43.3901
chr11	129399862	129401152	29.2146
chr11	129402459	129403859	33.4781
chr11	134582118	134582994	29.6715
chr11	134631334	134632918	45.1872
chr11	134718411	134719745	36.4518
chr11	134738208	134738914	20.1749
chr12	4139930	4141464	40.8635
chr12	4264193	4265681	30.0313
chr12	4266052	4267578	42.9901
chr12	5251690	5253058	46.0403
chr12	5369566	5370612	35.6366
chr12	7741126	7742204	28.1615
chr12	14288123	14288861	22.5045
chr12	14373728	14375198	47.7653
chr12	14375774	14377324	36.4866
chr12	14392274	14393840	42.4084
chr12	14398134	14399516	43.6418
chr12	14400889	14401851	35.5822
chr12	14408823	14410375	24.0541
chr12	14410407	14411985	32.1207
chr12	14419539	14421009	38.413
chr12	14438527	14439803	36.0688
chr12	14452376	14453952	28.606
chr12	17235177	17236457	34.6552
chr12	19809368	19810226	16.0078
chr12	19818081	19819559	26.3788
chr12	22906653	22907507	34.1666
chr12	22907702	22908740	28.6618
chr12	22944786	22945776	27.6324
chr12	24818678	24820260	34.1015
chr12	24827596	24828768	25.8799
chr12	25465596	25466770	25.8492
chr12	25517749	25518631	31.3513
chr12	25528171	25529521	37.4098
chr12	25536357	25537943	40.5354
chr12	25538345	25539881	50.3228
chr12	30086228	30087132	18.8344
chr12	30597209	30598389	25.4079
chr12	30698606	30700060	41.612
chr12	32031399	32032723	29.735
chr12	32053423	32054693	45.2407
chr12	33174048	33175018	30.365
chr12	33304481	33305107	15.274
chr12	33688018	33689234	18.3963
chr12	34357904	34358988	35.3395
chr12	34430531	34431349	22.3414
chr12	34496670	34497464	32.323
chr12	34499503	34500411	38.1597
chr12	34501664	34502318	27.2273
chr12	34503874	34505454	42.7836
chr12	38537343	38538903	26.8639
chr12	38539450	38541026	39.4108
chr12	38545029	38546587	39.8368
chr12	38548936	38550492	48.8718
chr12	38554827	38556101	38.3937
chr12	38778411	38779431	33.6882
chr12	38793257	38794223	18.3465
chr12	39436379	39437495	29.2656
chr12	39515946	39517228	31.6826
chr12	39538818	39539772	33.0244
chr12	42262571	42264025	29.8982
chr12	42399511	42400609	27.5531
chr12	44065521	44067099	42.286
chr12	44067381	44068379	24.3967
chr12	46452305	46453347	29.9839
chr12	47700073	47701273	40.4519
chr12	54183978	54185538	40.905
chr12	55114810	55115776	34.016
chr12	58977186	58978454	21.4784
chr12	58987038	58988514	37.575
chr12	59470608	59471766	20.9047
chr12	60420966	60421702	15.0244
chr12	65950112	65951212	24.749
chr12	65995980	65997152	24.2436
chr12	66415224	66416802	38.3157
chr12	67504495	67505757	29.8885
chr12	67549421	67550363	32.7987
chr12	68843252	68844240	19.1847
chr12	68877975	68879425	35.9662
chr12	68899907	68900917	24.4893
chr12	69464026	69464778	17.4061
chr12	70491854	70492568	19.0352
chr12	70524624	70525546	29.3379
chr12	70531869	70533419	32.4745
chr12	72599399	72600609	35.3103
chr12	74163169	74164195	27.8961
chr12	74415501	74416141	13.4992
chr12	77019649	77020467	20.5199
chr12	77718097	77719231	32.1073
chr12	78749556	78750800	29.8063
chr12	82991650	82992480	18.0741
chr12	84642576	84643614	21.6444
chr12	85759912	85761492	37.3087
chr12	85774120	85774814	15.7099
chr12	86096116	86096878	22.1687
chr12	92027804	92028624	23.157
chr12	94360302	94361160	30.9145
chr12	95141354	95142636	26.6606
chr12	95803957	95804623	21.9786
chr12	96503350	96504860	29.275
chr12	96506627	96507569	22.7552
chr12	96882796	96883882	26.4271
chr12	97016688	97018194	29.6237
chr12	97029601	97031115	27.8241
chr12	97231712	97233254	25.41
chr12	97674140	97675460	27.3488
chr12	98738571	98739991	35.4376
chr12	98791064	98792054	26.0468
chr12	108433219	108434085	26.5882
chr12	108814940	108815848	14.468
chr12	108817084	108818642	38.5913
chr12	108839607	108840535	25.8147
chr12	114679574	114680374	47.4533
chr12	115218610	115219690	28.3758
chr12	115227256	115228798	32.8527
chr12	115229528	115231026	32.3962
chr12	115681211	115682231	53.223
chr12	116796721	116797387	20.47
chr12	117098960	117099738	23.272
chr12	120369587	120371159	40.2885
chr12	126674964	126676354	46.3539
chr12	127630146	127631636	32.5874
chr12	127650240	127651382	39.8146
chr12	132965205	132965807	12.5891
chr12	132987927	132988699	25.7357
chr12	132991157	132992303	36.8604
chr12	132999374	133000932	48.6291
chr12	133013579	133014755	41.833
chr13	20872885	20873775	23.674
chr13	22365756	22367342	37.8948
chr13	22614491	22616033	33.0576
chr13	23363651	23364663	33.4519
chr13	25593839	25594827	26.1934
chr13	25610944	25611896	28.6269
chr13	27446634	27447450	22.7465
chr13	27931719	27932545	27.0598
chr13	27935867	27936717	29.3542
chr13	30706608	30707328	9.35876
chr13	32244144	32245704	25.8446
chr13	37831748	37832538	16.9224
chr13	38786638	38787638	17.5676
chr13	40462860	40463952	25.5383
chr13	40689469	40690573	26.4193
chr13	44850818	44852254	44.2372
chr13	44879254	44880114	29.9649
chr13	45228728	45229854	37.6273
chr13	45254765	45255773	22.9257
chr13	45257206	45258296	33.2064
chr13	45266459	45267175	13.7693
chr13	45299490	45301016	45.1135
chr13	45301870	45303430	33.5543
chr13	45450864	45452324	37.4657
chr13	48745642	48746944	35.8805
chr13	49370423	49371823	29.4838
chr13	49447561	49448415	18.6333
chr13	53477046	53477910	17.9833
chr13	56016975	56017721	23.3048
chr13	56018866	56020436	27.9725
chr13	56020990	56022424	32.7498
chr13	56227032	56228232	21.3871
chr13	56955256	56956762	36.4345
chr13	57309215	57310369	43.1585
chr13	57443489	57444309	21.5912
chr13	57549416	57550438	20.6915
chr13	57859988	57861500	46.6843
chr13	57979265	57980041	19.6106
chr13	57982363	57983555	19.9286
chr13	58011369	58012363	29.4296
chr13	58066544	58067110	10.6204
chr13	59432545	59433435	46.9574
chr13	60071980	60073266	18.2731
chr13	61912758	61914220	39.1815
chr13	62619413	62620783	39.7463
chr13	62907470	62908252	18.7266
chr13	63020904	63022058	27.0266
chr13	63057707	63058509	25.4897
chr13	63216640	63217878	43.2596
chr13	63625419	63626213	26.0902
chr13	64009398	64010954	26.6747
chr13	64016462	64017996	28.1091
chr13	64651804	64652932	32.6651
chr13	66559162	66560426	34.4299
chr13	66583465	66584891	40.9173
chr13	66798659	66799519	17.8451
chr13	68744699	68745791	26.0621
chr13	68831202	68832226	22.4023
chr13	69558603	69559499	27.1453
chr13	69666688	69667704	19.8158
chr13	70073025	70074185	21.8723
chr13	70156642	70157576	30.3881
chr13	70949498	70950496	20.1031
chr13	70954357	70955531	35.6864
chr13	71805596	71806430	31.8512
chr13	73053005	73054099	27.7845
chr13	73715292	73716534	27.2307
chr13	73716568	73717726	35.6524
chr13	73787190	73788762	34.876
chr13	73794690	73795964	29.5229
chr13	74140307	74141637	22.4661
chr13	74149855	74150953	32.7976
chr13	75301156	75302066	33.7042
chr13	76845963	76846855	30.5255
chr13	79693510	79694356	24.5688
chr13	80345904	80347086	26.9351
chr13	80435678	80436384	22.9114
chr13	80541000	80542046	29.4782
chr13	81636928	81637960	22.1287
chr13	81859834	81860624	19.2871
chr13	82739529	82740317	28.6442
chr13	82831786	82832546	25.1347
chr13	84659336	84660918	44.1361
chr13	85587426	85588676	31.7344
chr13	87444101	87444985	28.5269
chr13	87688508	87689918	33.511
chr13	89356411	89357561	24.3876
chr13	95463860	95464888	25.9867
chr13	95467770	95469050	28.9162
chr13	98425683	98426647	22.2559
chr13	103820792	103821776	21.9649
chr13	104963477	104964439	20.583
chr13	105004458	105005458	25.643
chr13	105925030	105926290	37.5716
chr13	110052447	110053463	23.2157
chr13	110075843	110076983	24.0981
chr13	110722218	110722934	30.4553
chr13	111710428	111711906	44.681
chr14	19007670	19008430	20.6183
chr14	19461253	19462371	50.1121
chr14	22236271	22236817	11.5019
chr14	22381797	22382515	15.0023
chr14	25601645	25602601	23.0017
chr14	28963144	28964096	19.6662
chr14	30739479	30740435	20.8693
chr14	34324724	34325670	21.5571
chr14	34529197	34530267	26.9377
chr14	34604329	34605859	33.8915
chr14	34800750	34801920	43.9306
chr14	34805353	34806927	39.897
chr14	34807800	34809376	43.5934
chr14	34822113	34823697	30.2273
chr14	34828651	34829627	26.9971
chr14	35930971	35932539	35.3368
chr14	38140600	38141596	23.8777
chr14	40367903	40368753	25.9779
chr14	44048131	44049613	28.0359
chr14	44918768	44920232	31.5146
chr14	46305843	46306861	19.6411
chr14	48480442	48481572	33.3642
chr14	49443800	49444674	24.4575
chr14	49467603	49468445	19.6864
chr14	53683847	53684785	39.0169
chr14	54022862	54024266	20.7489
chr14	54074551	54075945	25.5775
chr14	56964841	56965755	21.8066
chr14	57458678	57459708	22.5477
chr14	62325458	62326566	28.8102
chr14	62348934	62349642	14.9912
chr14	65728172	65729250	32.894
chr14	71786468	71787926	40.9817
chr14	71801409	71802425	22.5233
chr14	77033950	77034710	15.7635
chr14	77056113	77057633	31.187
chr14	77148612	77149962	27.1913
chr14	77157906	77159474	44.7216
chr14	77162067	77163629	36.5957
chr14	77170402	77171964	44.2692
chr14	77172226	77173806	42.1816
chr14	77419423	77420429	31.9222
chr14	77422385	77423685	42.695
chr14	78454024	78455050	27.2351
chr14	82419327	82420829	26.8316
chr14	83108559	83109357	19.0797
chr14	83279605	83280351	22.1405
chr14	83558008	83559592	37.7899
chr14	83578016	83578708	20.9089
chr14	83636957	83637813	22.6145
chr14	84085794	84086694	24.7706
chr14	84753430	84754454	30.3828
chr14	84793997	84795029	31.1012
chr14	86721375	86722341	24.9877
chr14	87269340	87270922	30.4781
chr14	87533565	87534743	30.2839
chr14	87557275	87558811	27.5791
chr14	88237277	88238169	28.1708
chr14	89493292	89494184	34.239
chr14	90167549	90168419	42.5833
chr14	97165349	97166211	20.2196
chr14	99065081	99065941	31.9076
chr14	101616668	101618254	38.8133
chr14	101637832	101639330	39.5955
chr14	101867832	101868696	32.9011
chr14	103739908	103741240	37.3192
chr14	104808013	104808943	27.0095
chr14	106055299	106056843	37.5467
chr14	106056903	106058201	28.6116
chr14	106873207	106874137	17.9814
chr14	107119428	107120786	19.747
chr14	107238712	107240224	37.3892
chr15	23742721	23743881	31.2979
chr15	29930384	29931262	31.5139
chr15	39045455	39046921	25.9116
chr15	39162806	39164052	31.6436
chr15	46113097	46114559	29.0837
chr15	46598748	46599848	26.2283
chr15	46946458	46947298	14.7112
chr15	51108061	51108951	32.9256
chr15	51132583	51134133	38.7611
chr15	56831569	56832393	17.5588
chr15	60424347	60425067	30.4976
chr15	62627961	62628773	22.8653
chr15	62629651	62630651	30.2567
chr15	62636972	62637660	20.8871
chr15	62663307	62664641	30.7154
chr15	62682139	62683325	40.6763
chr15	67143366	67144130	17.2731
chr15	67195464	67196590	34.0753
chr15	67240460	67241400	22.9074
chr15	67259896	67261476	40.1242
chr15	70288681	70290251	32.1616
chr15	70668342	70669218	26.844
chr15	70729660	70731198	29.5624
chr15	70850543	70851749	33.5121
chr15	70877329	70878715	40.2778
chr15	73249756	73250822	27.0533
chr15	73259701	73260833	24.7172
chr15	77835387	77836317	28.9556
chr15	77845133	77846005	19.1966
chr15	79888085	79888979	17.024
chr15	81767537	81768175	18.0048
chr15	82071409	82072369	21.5496
chr15	82075869	82077409	35.5456
chr15	84021413	84022361	20.4486
chr15	86401599	86402505	27.5317
chr15	86450994	86452100	28.0071
chr15	86603506	86604644	30.8395
chr15	86619206	86620704	30.3357
chr15	87666932	87668142	21.3974
chr15	88205461	88206585	24.1664
chr15	88874165	88874943	22.4496
chr15	88885367	88886395	29.0428
chr15	88943093	88944653	33.3054
chr15	89560324	89561372	26.4368
chr15	93710487	93711433	31.2307
chr15	93777965	93778937	26.8449
chr15	93850344	93851336	29.8163
chr15	93896589	93897569	27.3812
chr15	94443496	94444386	30.4732
chr15	94584957	94586369	31.5767
chr15	96571962	96572804	32.5931
chr15	96678409	96679847	43.6475
chr15	98141134	98142690	30.5417
chr15	98835475	98836297	14.8976
chr15	100032987	100034233	36.018
chr15	100034404	100035260	27.4945
chr15	101307703	101308637	22.9729
chr15	101312957	101313831	22.5056
chr16	5237018	5238500	37.9198
chr16	5510047	5511517	24.1804
chr16	5803706	5805178	29.1695
chr16	8158455	8159965	36.5618
chr16	8162466	8163818	33.0338
chr16	8165422	8166704	31.4139
chr16	8561839	8562749	25.1733
chr16	9117696	9119278	39.7956
chr16	9120334	9121028	15.7247
chr16	9122023	9123349	36.9256
chr16	9277194	9278420	35.0169
chr16	9487636	9488922	44.413
chr16	10389108	10390214	30.7987
chr16	13700926	13702498	41.3402
chr16	14464699	14466237	40.9515
chr16	14467138	14468670	31.631
chr16	14471375	14472711	36.9942
chr16	16940109	16941307	31.4227
chr16	20257961	20259103	20.269
chr16	20270029	20271103	27.0037
chr16	26587209	26588317	36.8861
chr16	26760618	26761886	27.5801
chr16	27003490	27005046	38.4987
chr16	29249445	29250107	26.0115
chr16	33411780	33412674	24.9617
chr16	33618782	33619642	28.5045
chr16	34022351	34023035	11.2129
chr16	34808511	34809649	34.542
chr16	46391391	46392337	27.2795
chr16	46403170	46404066	25.9944
chr16	46423349	46424241	32.5118
chr16	47892994	47893812	16.864
chr16	47897928	47898784	16.5511
chr16	48825450	48826678	29.1158
chr16	51806972	51808534	36.9985
chr16	54227306	54228072	23.8378
chr16	54441525	54442721	23.7625
chr16	59080343	59081393	30.1763
chr16	59293861	59294847	27.144
chr16	60576210	60577564	27.1934
chr16	61161812	61163392	42.115
chr16	61330756	61331914	29.1194
chr16	62415752	62417052	18.6777
chr16	62532467	62533735	38.4017
chr16	62906003	62906841	19.973
chr16	63189816	63191042	44.9288
chr16	63191058	63192310	32.4577
chr16	63793713	63795165	28.9275
chr16	64258875	64260461	32.96
chr16	65802703	65803625	25.0753
chr16	72434592	72435374	18.8709
chr16	72551077	72552313	28.5816
chr16	72575802	72576900	31.4698
chr16	72698184	72699570	39.7728
chr16	73531141	73532103	20.856
chr16	75746427	75747621	31.5682
chr16	75758542	75760124	21.5926
chr16	75760242	75761828	37.1418
chr16	75764278	75765738	34.8802
chr16	75767227	75768541	35.3915
chr16	75795594	75796508	25.628
chr16	75848645	75850231	45.1268
chr16	79804056	79805074	33.3481
chr16	80060517	80061893	33.1248
chr16	85447066	85447604	10.6806
chr16	85453969	85455035	29.1615
chr16	86096510	86097684	52.604
chr16	86874179	86875355	18.8886
chr16	87271431	87272989	35.4951
chr17	5601608	5602522	21.6285
chr17	10864017	10864921	22.8064
chr17	12117267	12117901	14.3295
chr17	12389946	12391186	24.844
chr17	12396127	12397461	25.453
chr17	13831143	13832727	37.4438
chr17	14547489	14548581	27.1503
chr17	19372380	19373630	33.2868
chr17	19377434	19378766	32.099
chr17	20704800	20705654	35.53
chr17	22193801	22194531	20.2834
chr17	22245950	22247476	31.4353
chr17	22247706	22249196	30.9663
chr17	22250406	22251890	33.9365
chr17	22252188	22253720	23.0634
chr17	22255349	22256225	25.9836
chr17	22257118	22258600	30.7139
chr17	25264430	25265556	36.5767
chr17	25289672	25290912	34.5328
chr17	25416012	25416898	39.7826
chr17	29998005	29999037	31.4806
chr17	30083657	30085115	35.6886
chr17	33063102	33064050	37.7333
chr17	35060053	35061007	37.2475
chr17	35117081	35117965	24.3178
chr17	43462578	43463484	28.4188
chr17	43508648	43509386	31.0715
chr17	43747919	43748969	42.3391
chr17	43860345	43861765	32.3356
chr17	43971009	43972499	51.1341
chr17	44079675	44080401	13.8211
chr17	44090887	44092227	33.2463
chr17	44124898	44126038	35.3485
chr17	44126245	44127819	38.4135
chr17	44190801	44192319	34.7982
chr17	44202015	44203251	27.3038
chr17	44270297	44271869	57.6862
chr17	44273740	44275184	43.4322
chr17	44329194	44330556	38.8237
chr17	44339075	44340539	34.2093
chr17	47985999	47986907	22.2147
chr17	49538549	49539943	30.689
chr17	50905489	50906403	24.1105
chr17	51183132	51183984	14.219
chr17	55860266	55861308	31.1151
chr17	57530611	57531655	25.2233
chr17	57540512	57541804	43.8405
chr17	57554988	57556160	32.9852
chr17	57578168	57578938	23.9701
chr17	57579860	57581128	27.5772
chr17	60195484	60196908	35.145
chr17	60220422	60221976	59.4376
chr17	60222964	60224538	39.6485
chr17	60240561	60242121	37.7618
chr17	60265877	60266987	28.2399
chr17	61008870	61010422	35.5336
chr17	68320385	68321771	23.3444
chr17	69443721	69444421	17.0649
chr17	70215512	70216356	30.1388
chr17	72108552	72110050	42.842
chr17	75617605	75618853	41.9823
chr17	75766492	75767526	38.9301
chr17	75767920	75769472	52.4595
chr17	75770680	75772004	30.0733
chr17	75773164	75774630	32.4521
chr17	75774962	75776528	35.4088
chr18	10182	11724	45.6719
chr18	1508415	1509515	36.2241
chr18	1536924	1537896	30.0019
chr18	1732013	1732849	18.5475
chr18	1860915	1861841	26.5661
chr18	1997745	1998719	19.0811
chr18	2104616	2105412	24.0295
chr18	2166312	2167864	39.8777
chr18	2197715	2198541	23.8001
chr18	2481332	2482804	25.9555
chr18	3348906	3350392	45.2329
chr18	3360145	3361177	41.078
chr18	4822565	4823929	29.8473
chr18	4831434	4832480	17.1456
chr18	6682621	6684149	38.4351
chr18	6728855	6730171	51.8871
chr18	7170742	7172318	42.0527
chr18	7172534	7173936	24.1625
chr18	7177020	7177928	21.7995
chr18	7410142	7411670	43.461
chr18	8478518	8479412	19.6054
chr18	9016397	9017683	34.2145
chr18	10038511	10040085	41.7558
chr18	11410295	11411055	18.0748
chr18	19596410	19597468	26.1721
chr18	19638750	19640252	42.8269
chr18	19641336	19642688	39.3335
chr18	20139577	20140289	23.8127
chr18	20376649	20377139	10.7478
chr18	20656667	20657727	23.5811
chr18	23403881	23404833	22.452
chr18	24344179	24345253	20.4231
chr18	28264692	28265490	23.5441
chr18	28279649	28280711	26.6397
chr18	30148656	30149768	30.4046
chr18	36520474	36521474	36.6611
chr18	36677818	36678572	14.1328
chr18	36699025	36700187	28.6145
chr18	38935851	38937283	32.357
chr18	45275098	45276288	49.7406
chr18	45298761	45300029	29.3021
chr18	49651611	49652807	28.3508
chr18	51576063	51577599	38.481
chr18	53415131	53416293	29.6826
chr18	56474714	56476226	38.0155
chr18	56476887	56478163	34.16
chr18	57514041	57514869	20.8302
chr18	62479898	62480806	25.0859
chr18	63277934	63278798	27.2369
chr18	63939005	63939879	24.1041
chr18	63947882	63948878	26.0713
chr18	64039842	64040558	18.5312
chr18	64365197	64366091	31.2481
chr18	64658467	64659601	22.9489
chr18	68691699	68693273	34.956
chr18	68693455	68694385	23.0918
chr18	68741734	68742842	26.7001
chr18	68879223	68880165	20.0615
chr18	69876148	69877556	46.3108
chr18	70111501	70112901	23.8166
chr18	73282216	73283180	39.3034
chr18	73334195	73335353	32.7086
chr18	73502756	73503912	23.0964
chr18	74421383	74422419	26.9455
chr18	76478466	76479432	17.2018
chr18	76498496	76499756	29.6908
chr18	76556375	76557479	48.6785
chr18	76621889	76622817	21.3538
chr18	76671141	76672711	36.8897
chr19	5397690	5399182	31.5515
chr19	5401462	5402542	37.8851
chr19	13767957	13769041	21.3989
chr19	13779533	13780847	46.87
chr19	13783005	13784051	31.8411
chr19	14368359	14369939	55.3972
chr19	14370534	14371272	21.617
chr19	14375456	14377020	43.5682
chr19	20396558	20397478	19.9071
chr19	20926834	20927734	29.9385
chr19	20958468	20959786	37.7937
chr19	21797816	21799386	34.7851
chr19	22700570	22701524	28.218
chr19	22714836	22716000	29.137
chr19	23019392	23020726	35.9392
chr19	23033937	23034777	25.0061
chr19	23053159	23054091	34.749
chr19	23065322	23066160	15.9507
chr19	23694857	23695865	28.2487
chr19	23714856	23715844	22.6217
chr19	24427052	24428632	36.51
chr19	27732448	27734034	28.7729
chr19	27736752	27738236	25.7522
chr19	27739342	27740766	19.6936
chr19	28127746	28128410	14.0135
chr19	28224580	28225530	28.8058
chr19	29217957	29219189	41.4939
chr19	32009214	32010176	31.0681
chr19	32715254	32715958	23.4648
chr19	34393536	34395062	37.4252
chr19	34396564	34398146	57.9883
chr19	34405201	34405965	16.386
chr19	57493384	57494598	28.2109
chr2	127458	128284	19.0714
chr2	557783	558655	26.1449
chr2	600687	601665	40.3709
chr2	2616939	2617861	33.6531
chr2	2693925	2695467	38.7385
chr2	2783186	2784740	43.8064
chr2	3108576	3109482	23.6015
chr2	4220498	4221492	19.17
chr2	6243880	6244762	25.2999
chr2	8723581	8724497	23.1215
chr2	9869968	9871434	38.1548
chr2	9879178	9880444	42.4867
chr2	12047678	12049032	32.9811
chr2	13013835	13015075	33.8507
chr2	13016028	13017196	29.3978
chr2	13022464	13023228	20.1256
chr2	13042505	13044083	29.4292
chr2	13047345	13048485	25.2428
chr2	13823832	13825360	29.6549
chr2	15970470	15972044	35.7759
chr2	16011343	16012473	29.4454
chr2	19428205	19429069	16.2109
chr2	19889498	19890666	54.019
chr2	20305634	20307202	49.2253
chr2	20700292	20701374	27.0087
chr2	20701856	20702564	20.4318
chr2	20707494	20709068	44.7428
chr2	20709370	20710920	48.9094
chr2	20711902	20713488	46.7557
chr2	20730463	20731929	33.5583
chr2	20732088	20733674	48.8117
chr2	20736289	20737121	18.5475
chr2	20742364	20743570	26.8476
chr2	20745159	20746329	28.2711
chr2	21115567	21116721	28.3081
chr2	23353678	23354744	23.2676
chr2	23547455	23548941	37.657
chr2	24713209	24714693	46.6481
chr2	30244576	30245340	17.1932
chr2	30313438	30314494	24.1556
chr2	30314770	30316038	31.606
chr2	30544324	30545848	36.3461
chr2	30546425	30547973	31.5026
chr2	35747170	35748236	41.4159
chr2	36408528	36409260	17.8004
chr2	37762906	37763804	23.0643
chr2	38659094	38660018	16.6828
chr2	41272014	41273550	30.9786
chr2	43117141	43118287	25.6517
chr2	43210819	43212083	21.5953
chr2	43245841	43247281	37.1798
chr2	43294750	43296304	48.0122
chr2	43299939	43301513	32.5062
chr2	43333558	43334882	36.9091
chr2	43353933	43354795	26.5411
chr2	43376510	43377546	26.483
chr2	44313863	44314883	32.005
chr2	45292488	45293682	28.6794
chr2	47492676	47493640	34.1318
chr2	47513565	47514563	16.0971
chr2	47536537	47537993	38.6647
chr2	48333276	48334234	22.4561
chr2	48338840	48340334	38.3496
chr2	48341045	48342019	26.1695
chr2	48428170	48429456	32.8047
chr2	50023401	50024433	24.9294
chr2	50025443	50027027	43.7685
chr2	50028130	50029184	24.5392
chr2	50030064	50030564	10.8688
chr2	50065101	50065999	31.7474
chr2	50070566	50071106	17.3193
chr2	53317486	53319032	29.3433
chr2	58048065	58048919	23.6596
chr2	58661961	58663031	28.1501
chr2	58665131	58665961	20.7549
chr2	60292968	60293968	22.5137
chr2	60453351	60454561	25.3763
chr2	60524275	60525597	38.824
chr2	60897547	60898473	18.851
chr2	60901572	60902236	20.6086
chr2	60923772	60924850	24.5435
chr2	61815626	61816588	18.5768
chr2	61823898	61825464	42.3669
chr2	61826329	61827083	26.0512
chr2	61854810	61856368	51.0246
chr2	61921499	61922537	48.2929
chr2	61990749	61992281	37.8851
chr2	62507366	62508234	13.1211
chr2	62512366	62513446	37.9831
chr2	62548071	62549127	21.6359
chr2	63950002	63951006	31.3239
chr2	64977630	64979198	46.5535
chr2	64994751	64995839	37.4887
chr2	65058454	65059344	21.8738
chr2	65064088	65065082	34.4931
chr2	65799892	65800848	22.4973
chr2	65976999	65978571	35.9352
chr2	65997495	65998357	16.9889
chr2	67808540	67809546	27.9674
chr2	70587316	70588854	49.1244
chr2	72104155	72104965	21.3711
chr2	72277630	72278326	12.9823
chr2	75003523	75005015	35.1748
chr2	75005078	75006596	37.1087
chr2	75616006	75616890	22.6204
chr2	77952054	77952718	28.2125
chr2	78768277	78769669	37.9491
chr2	79006082	79007228	44.242
chr2	81625266	81626434	35.9959
chr2	81682168	81682922	19.9507
chr2	81708164	81709356	33.2033
chr2	83744531	83746117	39.9447
chr2	83989335	83990131	19.7524
chr2	88650003	88651165	43.2535
chr2	88653012	88653876	30.0868
chr2	89867713	89868581	26.894
chr2	89874207	89875781	37.3654
chr2	89876359	89877855	38.3605
chr2	89878345	89879925	42.3331
chr2	90481556	90482762	47.6277
chr2	91669545	91670821	47.7259
chr2	92268962	92269886	36.9865
chr2	92275634	92276328	9.24021
chr2	92280914	92281910	24.0201
chr2	92289860	92291360	21.7657
chr2	92296161	92297733	24.5485
chr2	92305741	92307287	24.5131
chr2	92308760	92310310	27.9372
chr2	92312248	92313532	23.7497
chr2	92315504	92317044	25.3984
chr2	92318549	92320111	19.2265
chr2	92320687	92322259	22.2208
chr2	92323589	92325171	22.2701
chr2	106566670	106567838	21.6353
chr2	107201043	107202303	50.106
chr2	107593356	107594718	23.5231
chr2	114927190	114928314	21.5001
chr2	117509592	117510050	10.8857
chr2	119120935	119121701	15.6085
chr2	119440172	119441692	35.1684
chr2	119447716	119448534	22.7595
chr2	119471504	119472780	32.9946
chr2	119531913	119532887	29.1359
chr2	119545966	119546894	33.2518
chr2	119807502	119808266	20.8397
chr2	121309980	121311090	28.239
chr2	121319918	121320724	27.6429
chr2	121428894	121430142	40.4616
chr2	121831376	121832962	45.979
chr2	121834088	121835234	34.3551
chr2	121847395	121848287	38.2231
chr2	122645491	122646329	21.0154
chr2	122937042	122938286	25.883
chr2	123888241	123889157	24.0371
chr2	126310947	126311967	25.285
chr2	127240114	127240942	19.448
chr2	127534084	127535642	41.7929
chr2	129143827	129145393	38.9651
chr2	129160889	129162365	28.4961
chr2	129174064	129175636	43.5775
chr2	129176624	129178208	38.9798
chr2	129250493	129251809	44.7601
chr2	129363236	129364774	41.2087
chr2	129439799	129441381	35.9275
chr2	129493783	129494969	29.611
chr2	129901636	129902458	36.5909
chr2	130075843	130076877	31.8788
chr2	130344562	130345884	35.4932
chr2	130584407	130585963	36.4284
chr2	130590139	130590909	18.7878
chr2	131597369	131598131	23.4619
chr2	133109717	133110717	35.6761
chr2	134750243	134750995	27.7678
chr2	134766794	134767116	3.99891
chr2	137080479	137081641	30.8641
chr2	137180861	137181623	29.2999
chr2	137249807	137250769	18.5827
chr2	137252607	137253567	30.0238
chr2	138536354	138537544	18.7687
chr2	138829385	138830501	25.9292
chr2	139001551	139002993	24.7214
chr2	139031429	139032787	29.4136
chr2	139034426	139035240	17.3383
chr2	140911635	140912477	20.3735
chr2	146226525	146227609	24.8358
chr2	146372517	146374099	38.9715
chr2	148022484	148023178	10.2007
chr2	148495651	148496623	22.6192
chr2	151267941	151268947	26.3077
chr2	151734589	151735303	16.4974
chr2	153137976	153139228	23.2964
chr2	153782120	153783080	23.6046
chr2	155449517	155450489	18.3532
chr2	157097013	157098141	23.106
chr2	157100487	157101707	19.6356
chr2	161417022	161418602	31.1795
chr2	164136144	164137348	26.548
chr2	164809715	164810611	29.7158
chr2	164823553	164825083	31.938
chr2	164825309	164826791	27.6014
chr2	168274949	168275797	22.4607
chr2	168336064	168337482	29.6504
chr2	173037042	173037824	27.4393
chr2	174313619	174314359	17.8375
chr2	176120863	176122321	55.6851
chr2	176131241	176132819	30.7498
chr2	176141166	176142512	29.0215
chr2	177633966	177635552	27.5581
chr2	178013455	178014043	7.62588
chr2	184425003	184425967	19.1809
chr2	187827337	187828221	29.9112
chr2	187904555	187905869	25.2741
chr2	188729477	188730173	13.1494
chr2	188745361	188746575	28.4257
chr2	189095164	189096282	23.9321
chr2	189097525	189098549	13.1088
chr2	189530354	189531206	19.956
chr2	191624753	191625687	22.1792
chr2	191648959	191650041	25.3488
chr2	192341612	192342994	27.3506
chr2	192343518	192344780	28.104
chr2	192419596	192420386	25.8726
chr2	192607801	192608707	37.8824
chr2	193197397	193198641	31.0386
chr2	194265063	194265907	25.2255
chr2	194366969	194368005	46.0308
chr2	194954351	194955765	38.4097
chr2	195467216	195468056	21.4453
chr2	195470441	195471313	18.8838
chr2	195627282	195628082	25.9616
chr2	196008276	196009426	29.5175
chr2	196410984	196412340	35.4095
chr2	200404048	200405064	15.016
chr2	200406440	200407394	15.0441
chr2	200407959	200409491	34.8015
chr2	200412400	200413920	42.0174
chr2	200432852	200434416	34.0522
chr2	200435557	200436405	19.293
chr2	200466928	200467586	18.8467
chr2	201038898	201040332	42.1612
chr2	201113174	201114520	39.3691
chr2	202834977	202836325	30.7409
chr2	202836454	202837646	23.1083
chr2	204487590	204488626	23.8125
chr2	210016982	210017752	18.2212
chr2	211898190	211898834	13.8626
chr2	211930319	211931061	13.1213
chr2	213696243	213697107	26.9622
chr2	215494748	215495940	28.3625
chr2	216078428	216079538	34.2578
chr2	217623131	217624021	15.8008
chr2	217642195	217642929	19.0611
chr2	217825224	217826330	33.691
chr2	218015391	218016353	23.8435
chr2	221836745	221837787	24.8171
chr2	224054742	224055680	20.79
chr2	232514987	232515945	26.4516
chr2	235079052	235080008	23.0953
chr2	235328562	235329476	20.8731
chr2	235471886	235473018	38.3669
chr2	235594348	235595818	31.191
chr2	235698800	235700254	27.5078
chr2	237754085	237755241	25.3377
chr2	237840750	237841978	27.6344
chr2	240529365	240530505	32.1276
chr2	240627827	240629413	37.8856
chr2	241171868	241173366	31.0982
chr2	241190370	241191570	40.8692
chr20	2187213	2188647	40.6017
chr20	2202752	2204328	42.0919
chr20	2211044	2211838	18.9404
chr20	4065699	4066473	18.2953
chr20	6906768	6908134	24.0816
chr20	11453384	11454410	25.8169
chr20	11517462	11518536	20.2342
chr20	11521378	11522960	30.9667
chr20	11779579	11780799	30.8632
chr20	12780351	12781319	19.5781
chr20	16093814	16094602	22.1845
chr20	16168382	16169814	21.8701
chr20	16604249	16605761	30.3516
chr20	16801704	16802536	19.0808
chr20	16909285	16909989	20.7864
chr20	17015791	17016557	26.1092
chr20	17799632	17800776	19.9239
chr20	17832881	17833703	18.7338
chr20	20800948	20802520	38.6462
chr20	21789458	21790246	24.6889
chr20	22666565	22667315	24.306
chr20	23215860	23216614	21.2387
chr20	23246793	23247869	31.0328
chr20	26317923	26318751	13.8142
chr20	29517881	29519367	33.8836
chr20	32504325	32505631	28.5215
chr20	32521316	32522876	32.6871
chr20	32754119	32755679	35.4006
chr20	32759682	32760990	39.1761
chr20	32761122	32762346	20.3554
chr20	32763063	32764255	39.8649
chr20	32766437	32767917	33.009
chr20	32770403	32771295	26.2095
chr20	32771827	32773371	32.6035
chr20	37722191	37723775	25.2291
chr20	38094145	38094927	23.233
chr20	39254173	39255247	18.0224
chr20	39425981	39427215	29.2552
chr20	39591344	39592138	17.9629
chr20	40301822	40302882	44.3314
chr20	40598975	40599805	18.5984
chr20	41961166	41962018	27.4956
chr20	41965953	41967209	34.7657
chr20	41967396	41968332	29.4488
chr20	45416844	45418000	37.7827
chr20	46523312	46524320	18.1739
chr20	47131530	47132630	21.4073
chr20	47181107	47182223	27.8659
chr20	49041238	49042414	41.0526
chr20	49801214	49802410	35.2177
chr20	49921931	49922851	27.5976
chr20	50471172	50472302	37.4674
chr20	50511029	50512089	33.1672
chr20	50555888	50557470	28.6463
chr20	50602040	50603086	28.6245
chr20	52273778	52275328	43.1797
chr20	52286144	52287384	41.7552
chr20	52296379	52297941	36.7255
chr20	52298058	52299632	48.4492
chr20	52300188	52301728	31.9881
chr20	52302236	52303588	27.1412
chr20	52304720	52306286	42.9696
chr20	52306988	52308556	34.7768
chr20	52313472	52314338	25.1702
chr20	52325802	52327194	35.5575
chr20	52335210	52336524	27.8246
chr20	52340926	52342486	42.5157
chr20	53547334	53548318	18.452
chr20	53645949	53646887	21.3056
chr20	53719395	53720581	39.3199
chr20	55367283	55368269	27.2109
chr20	55442245	55443203	31.7841
chr20	55447290	55448862	43.8753
chr20	55666947	55667761	28.335
chr20	55672194	55673766	35.0534
chr20	55692042	55693482	48.32
chr20	56418382	56419610	32.8294
chr21	9438882	9440052	40.8844
chr21	9695535	9696083	19.4434
chr21	9698551	9699471	22.1335
chr21	10804964	10805748	22.6951
chr21	11185634	11187114	29.0438
chr21	16929883	16930995	30.7652
chr21	16933255	16934321	28.8769
chr21	18663162	18664134	28.036
chr21	19060928	19062372	35.6795
chr21	19068581	19069755	30.3839
chr21	19942129	19943059	29.0295
chr21	20359525	20361065	31.6464
chr21	21272355	21273361	25.804
chr21	21814675	21816167	32.2773
chr21	24365840	24367100	34.1844
chr21	24393121	24394663	46.8645
chr21	25580062	25581590	41.7578
chr21	28710947	28711901	23.6132
chr21	28882848	28884406	32.3372
chr21	29008483	29009987	24.7336
chr21	29776373	29777415	19.7538
chr21	40468359	40469347	28.3157
chr21	42293820	42295050	22.9476
chr21	44761814	44762812	24.8372
chr21	44772300	44773044	40.9378
chr22	19628625	19629511	23.0775
chr22	22477566	22479110	50.6728
chr22	23835683	23837265	35.4949
chr22	23858826	23859684	32.5514
chr22	23860141	23861265	34.9278
chr22	27531038	27531984	23.6702
chr22	28016531	28017433	28.9335
chr22	28051260	28052448	44.2452
chr22	33605936	33606988	16.3037
chr22	33607056	33608114	21.6447
chr22	35879200	35880370	37.5985
chr22	41419244	41420800	29.9507
chr22	42723883	42725067	32.935
chr22	47812907	47813931	30.4563
chr22	48082221	48083415	28.0321
chr22	49407159	49408037	31.2931
chr22	49411832	49412558	19.5347
chr22	49743796	49745330	31.1009
chr22	49934572	49935666	32.8018
chr3	130452	131888	22.0113
chr3	524083	525045	47.12
chr3	576846	578384	47.2748
chr3	1683856	1684970	40.1152
chr3	1963551	1964767	29.2987
chr3	5086987	5087945	19.125
chr3	5768043	5769349	24.016
chr3	5928312	5929280	22.982
chr3	6009076	6010652	27.7434
chr3	6015596	6016500	24.8158
chr3	6017567	6019141	37.1419
chr3	14312834	14314408	37.9601
chr3	14360883	14361697	27.0702
chr3	18864047	18865077	23.8697
chr3	18868721	18869821	28.9983
chr3	18897000	18898152	32.3496
chr3	19086857	19088087	23.0579
chr3	19743640	19744990	38.9515
chr3	20500676	20501768	28.6147
chr3	21049897	21050769	19.1527
chr3	21083328	21084372	27.2302
chr3	21197744	21198776	24.8346
chr3	23769818	23771060	30.3111
chr3	25985559	25986415	25.083
chr3	27595575	27596885	22.4484
chr3	27919995	27920877	19.9317
chr3	32667237	32668821	36.9729
chr3	39624796	39625812	25.8554
chr3	41051479	41052857	28.857
chr3	41142797	41144381	41.1082
chr3	41157496	41158956	28.6857
chr3	41159674	41161230	37.1541
chr3	41178424	41179266	21.682
chr3	42054310	42055876	54.7437
chr3	42064396	42065970	35.5969
chr3	42069983	42071563	41.9383
chr3	42079675	42080661	33.612
chr3	43893171	43894143	14.7249
chr3	43935502	43936474	29.6873
chr3	44039676	44041248	40.0827
chr3	54000435	54001557	22.8636
chr3	70169295	70170061	19.4015
chr3	70260036	70261330	63.0631
chr3	71924470	71925258	21.4726
chr3	72595414	72596342	26.2472
chr3	73732483	73733879	35.0238
chr3	73734820	73735758	22.2926
chr3	73911354	73912478	28.2768
chr3	74180497	74181639	26.2399
chr3	74997520	74998716	21.5387
chr3	75083911	75084917	23.2451
chr3	75270477	75271233	18.2887
chr3	75619480	75620728	41.5875
chr3	78078672	78079612	26.5914
chr3	80285468	80286502	29.1408
chr3	80731496	80732324	15.0432
chr3	80819001	80819835	16.2355
chr3	81239829	81241137	30.5682
chr3	82034888	82036032	28.2044
chr3	82051541	82053049	30.2104
chr3	82807164	82807990	18.2547
chr3	82808092	82809392	20.9741
chr3	83924676	83925448	22.6209
chr3	83979472	83980478	17.0301
chr3	84174497	84175675	32.3315
chr3	84353043	84353785	17.076
chr3	84596906	84597902	24.7428
chr3	89834568	89835492	19.0111
chr3	96336531	96337963	22.7175
chr3	98820107	98821049	24.8663
chr3	102945867	102947271	19.8883
chr3	104007829	104009009	21.6033
chr3	104384981	104385905	17.7626
chr3	105678506	105679414	22.8159
chr3	106101877	106102833	28.9018
chr3	106250407	106251423	27.5053
chr3	107148513	107149349	21.6076
chr3	109337318	109338476	35.6815
chr3	110474360	110475650	27.0291
chr3	110643052	110644602	38.503
chr3	112453389	112454479	23.666
chr3	114973413	114974255	31.2095
chr3	116565953	116566771	26.7416
chr3	116763664	116764790	22.1248
chr3	117033178	117034154	16.847
chr3	117715538	117716868	31.7064
chr3	118289905	118291393	44.0021
chr3	118314829	118316339	47.4113
chr3	120263318	120264892	36.154
chr3	125390474	125392056	44.0802
chr3	127006347	127007927	47.8275
chr3	127022698	127023810	42.4947
chr3	127129703	127131241	37.351
chr3	127160170	127161186	28.5544
chr3	127174069	127174999	27.756
chr3	135232088	135233488	36.6734
chr3	136877919	136878739	17.1561
chr3	136912853	136913977	26.8935
chr3	136914748	136915578	10.41
chr3	138534440	138535254	27.3748
chr3	138540724	138541662	34.507
chr3	138542825	138544397	41.3266
chr3	138546130	138547702	48.7021
chr3	138548066	138549618	43.3694
chr3	138551132	138552684	36.7256
chr3	138552926	138554490	42.5411
chr3	138554729	138555445	20.064
chr3	138556924	138558144	39.1892
chr3	138563537	138564585	38.9077
chr3	138566265	138567603	43.8821
chr3	138571330	138572854	43.814
chr3	138581820	138582960	22.5606
chr3	138584282	138585316	37.3036
chr3	138597653	138599147	38.2744
chr3	138609055	138610191	34.7689
chr3	139494050	139494822	26.7877
chr3	144227089	144227885	20.2302
chr3	144830266	144831592	19.3288
chr3	145529735	145530461	16.5248
chr3	147408071	147408957	28.5883
chr3	147542851	147544013	29.7793
chr3	147997920	147999252	39.5531
chr3	148004221	148005281	26.7999
chr3	148220724	148221594	19.807
chr3	152611185	152612273	20.8981
chr3	152747927	152749261	18.9278
chr3	152753136	152753898	20.2651
chr3	152765345	152766645	40.0729
chr3	152768826	152769912	23.4898
chr3	152772846	152774384	40.5642
chr3	152775490	152776790	34.9178
chr3	152777666	152778660	35.897
chr3	152786164	152787172	30.6475
chr3	152791422	152792986	45.3356
chr3	152796243	152797237	28.3149
chr3	152798335	152799193	17.4287
chr3	153357951	153359407	37.1486
chr3	153443437	153445011	32.8455
chr3	153462738	153463740	18.6737
chr3	154359642	154361050	17.7909
chr3	154545028	154546576	27.374
chr3	155752807	155754161	40.7526
chr3	155755141	155756145	24.2923
chr3	155759272	155760630	31.7859
chr3	155761373	155762185	19.3206
chr3	155769885	155770945	36.5888
chr3	159778445	159779771	40.0359
chr3	159785858	159786884	16.9451
chr3	159795554	159797086	31.3298
chr3	159858562	159859538	19.9077
chr3	159860154	159860896	16.368
chr3	163645206	163646336	22.5384
chr3	164132452	164133678	19.2109
chr3	165193865	165194761	31.1661
chr3	165370845	165371987	28.7073
chr3	165631351	165632149	17.4721
chr3	165636150	165636900	28.6924
chr3	166707941	166708713	18.2123
chr3	171661381	171662753	36.5322
chr3	172993385	172994039	15.8915
chr3	174051588	174052960	22.4492
chr3	174158196	174159758	45.1969
chr3	174255729	174257023	29.9361
chr3	174276468	174278040	31.5141
chr3	174404598	174405622	25.2892
chr3	174461568	174462330	10.0264
chr3	175658664	175659534	27.953
chr3	175697332	175698802	31.5131
chr3	176226133	176227099	21.4443
chr3	176231736	176232514	17.0217
chr3	176531957	176532711	20.3917
chr3	176988143	176989713	28.6071
chr3	177000831	177002405	40.8469
chr3	177002494	177003990	38.1877
chr3	177004993	177005871	21.9132
chr3	177577629	177578871	30.2743
chr3	177647399	177648367	17.2064
chr3	181538163	181539701	36.7604
chr3	181569961	181570781	21.5429
chr3	181576144	181577722	44.55
chr3	181585427	181586831	32.168
chr3	181756025	181757441	27.505
chr3	181793550	181794446	19.5021
chr3	181826763	181827481	20.6341
chr3	182276221	182277203	29.8218
chr3	182277825	182279211	22.517
chr3	182337757	182338953	34.374
chr3	182415090	182416080	17.2913
chr3	182428039	182429549	31.8641
chr3	182431299	182432349	22.1165
chr3	182437341	182438629	30.2085
chr3	182438685	182439627	25.8111
chr3	182459680	182461264	36.232
chr3	184162117	184163087	26.2926
chr3	184210191	184211697	39.6912
chr3	184220086	184221590	36.7791
chr3	187558689	187560023	29.019
chr3	187685588	187686702	26.3977
chr3	187708420	187709362	25.0356
chr3	187778429	187779811	32.1004
chr3	190484151	190485341	18.0396
chr3	190854057	190854935	24.3029
chr3	193787000	193787990	29.367
chr3	193788481	193788831	6.98502
chr3	194560796	194562164	51.4512
chr3	194649253	194650731	37.7518
chr3	197163383	197164729	45.6357
chr3	197179112	197180462	24.2702
chr3	197183020	197183792	22.913
chr4	1512919	1514495	51.0352
chr4	1521996	1523492	58.759
chr4	1567638	1569046	47.378
chr4	1581188	1582762	46.398
chr4	3823840	3825028	44.649
chr4	8755939	8757415	38.4447
chr4	8793896	8794826	26.8997
chr4	9692856	9693810	28.0363
chr4	12641666	12642516	23.0652
chr4	13200540	13201886	27.4234
chr4	13245749	13246583	20.1247
chr4	15226534	15227440	20.0594
chr4	15228072	15229652	25.4581
chr4	17174633	17175899	25.9921
chr4	22033737	22034901	25.4794
chr4	22635826	22637366	41.6524
chr4	23710800	23712000	35.3134
chr4	25506658	25508200	34.12
chr4	25582268	25583348	24.8666
chr4	26062724	26063600	16.2551
chr4	26210865	26211831	34.9997
chr4	26264625	26265389	16.5912
chr4	28118052	28119068	35.7412
chr4	31462391	31463971	25.3323
chr4	31498170	31499188	27.9603
chr4	31523444	31524736	35.0903
chr4	32939560	32941134	33.7674
chr4	33595849	33596931	22.4016
chr4	36748624	36750194	34.7993
chr4	36802068	36802994	28.9444
chr4	36880370	36881400	29.1383
chr4	36897804	36898930	18.0908
chr4	37003066	37004250	31.5997
chr4	38315307	38316465	25.5314
chr4	38320071	38321255	34.438
chr4	38324096	38325310	25.5142
chr4	38386840	38387764	19.649
chr4	38534396	38535352	11.6554
chr4	38536463	38537491	28.6713
chr4	40683724	40684410	13.1448
chr4	40700299	40701819	36.7298
chr4	41884487	41885565	26.3799
chr4	41886136	41887086	25.7123
chr4	42263313	42264073	21.987
chr4	42317909	42318949	22.6447
chr4	43787107	43787871	21.5126
chr4	46487295	46488001	20.9516
chr4	46524926	46526108	24.8924
chr4	46649880	46650716	16.258
chr4	49122117	49123687	41.4123
chr4	49151647	49153159	39.0579
chr4	49154835	49156145	30.3562
chr4	49318643	49319269	19.5656
chr4	49324573	49325475	21.653
chr4	49634322	49635386	33.6483
chr4	49636944	49638118	31.8425
chr4	49639766	49640330	13.5546
chr4	49644378	49645238	27.6188
chr4	49647811	49648773	34.8618
chr4	49653115	49654677	51.0959
chr4	49655361	49656231	32.6584
chr4	49659008	49660254	43.8316
chr4	53258345	53259207	15.5665
chr4	53332368	53333224	29.5407
chr4	55405399	55406265	22.9412
chr4	55790583	55791493	23.643
chr4	56144564	56146146	33.6164
chr4	58187630	58188404	16.8651
chr4	58226331	58227625	28.0153
chr4	59075531	59076343	33.1112
chr4	59555854	59556806	26.6198
chr4	60383603	60385189	31.6207
chr4	60512355	60513173	19.5776
chr4	61340742	61341776	37.4095
chr4	61348175	61349675	26.1315
chr4	61362201	61363211	19.9229
chr4	63026874	63027636	16.582
chr4	63394707	63395635	22.5699
chr4	63806166	63806954	19.2214
chr4	65344697	65346281	31.5451
chr4	65476822	65477410	13.4521
chr4	66674181	66675385	23.2428
chr4	66676384	66677824	24.9887
chr4	67225582	67226464	13.2068
chr4	68264291	68265861	28.9097
chr4	69214957	69216537	57.2433
chr4	69269545	69270687	30.9795
chr4	74211960	74212688	20.2241
chr4	76184813	76186171	29.1277
chr4	78347205	78348299	25.1474
chr4	81052725	81053829	21.6557
chr4	82204694	82205498	15.5707
chr4	82964002	82965004	24.6608
chr4	83205555	83207077	33.9339
chr4	84103996	84105122	36.098
chr4	84862142	84863482	21.5518
chr4	85023068	85024062	20.3281
chr4	85160398	85161190	33.5291
chr4	97091089	97092187	33.2452
chr4	97985531	97986375	17.3883
chr4	100982316	100983198	25.9241
chr4	104197691	104199261	29.2413
chr4	104296281	104297329	17.5958
chr4	107375594	107376948	34.3354
chr4	107469334	107470504	39.8206
chr4	108398063	108399177	32.9018
chr4	112868306	112869228	21.016
chr4	112881961	112882843	32.0345
chr4	112993599	112994455	27.8155
chr4	113672186	113673310	32.3711
chr4	113676036	113677548	38.3207
chr4	115462539	115463655	26.0771
chr4	116142911	116143945	21.3196
chr4	116483272	116484160	18.9552
chr4	117589230	117590050	21.3453
chr4	118768530	118769780	21.8101
chr4	120686397	120686949	10.7589
chr4	120858881	120859835	24.1071
chr4	121182393	121183521	28.2355
chr4	124461078	124462484	33.3928
chr4	127077693	127079051	23.7852
chr4	127112223	127113791	35.4092
chr4	129481859	129483029	32.642
chr4	129496733	129497615	22.0012
chr4	129497854	129498960	27.3989
chr4	129644510	129645392	32.7441
chr4	130127200	130128056	19.9037
chr4	131011773	131012453	21.2144
chr4	132300195	132301403	35.4447
chr4	132932013	132933229	26.6222
chr4	133121044	133122052	24.9909
chr4	133265039	133266527	31.9264
chr4	133279167	133280277	32.3989
chr4	134198716	134199710	34.6236
chr4	134680144	134681420	24.5127
chr4	135405682	135406752	24.4989
chr4	135918533	135919795	18.3566
chr4	135928974	135930530	34.7049
chr4	136515944	136516976	30.4417
chr4	137019984	137020804	36.8384
chr4	137045216	137046154	20.7324
chr4	137047032	137047896	10.5164
chr4	137958635	137959435	18.696
chr4	138222515	138223651	25.8969
chr4	138341998	138342786	30.2721
chr4	138653982	138655032	31.1595
chr4	138748610	138749576	24.1205
chr4	138774378	138775752	32.1774
chr4	138812956	138813906	23.1036
chr4	138816312	138817316	29.9659
chr4	139617133	139617861	19.1136
chr4	139776242	139777072	27.7815
chr4	140116292	140117330	32.9629
chr4	145808998	145810572	29.6758
chr4	145819217	145820291	24.6619
chr4	146181105	146182319	28.6429
chr4	148037757	148039211	25.3047
chr4	149885248	149886370	29.7727
chr4	152940180	152941726	45.7616
chr4	152966437	152967497	36.4112
chr4	153178818	153180400	31.868
chr4	156385001	156385877	18.6886
chr4	157298585	157299599	27.2366
chr4	158870979	158871995	26.8618
chr4	158965188	158966750	36.4299
chr4	160367390	160368304	15.6593
chr4	160858553	160859553	19.3033
chr4	161461836	161462968	20.214
chr4	161704403	161705429	18.9053
chr4	161970425	161971577	20.7005
chr4	163258784	163260356	37.1401
chr4	163342242	163342838	6.81747
chr4	163647619	163649205	40.4715
chr4	163814640	163815422	19.4959
chr4	166610573	166612139	48.9654
chr4	167120002	167120708	13.6167
chr4	167570167	167571099	19.0248
chr4	167576833	167577663	21.7426
chr4	170747276	170748050	27.8675
chr4	171899941	171901373	30.4937
chr4	172345919	172346927	21.8278
chr4	172481835	172482675	18.4838
chr4	174581591	174582469	15.4432
chr4	176348834	176349950	39.6447
chr4	177545527	177547017	31.9493
chr4	177909169	177910107	25.1213
chr4	177973163	177974745	32.1533
chr4	178057870	178059094	30.0576
chr4	178527192	178528126	30.5718
chr4	180220591	180221563	20.185
chr4	180979644	180980402	33.9012
chr4	181145572	181146504	24.0313
chr4	181646905	181647879	14.0991
chr4	181834662	181835652	24.669
chr4	182986166	182987128	28.0263
chr4	185458149	185459419	37.1935
chr4	187731380	187732850	29.3716
chr4	187809769	187811151	23.5867
chr4	188028596	188029590	31.6854
chr4	188534167	188535359	31.0607
chr4	188735713	188736417	19.6199
chr4	189579862	189581078	51.0025
chr4	189696828	189698108	35.2365
chr4	189744273	189745655	26.8857
chr4	189855099	189856589	32.298
chr4	189894458	189896006	82.9363
chr4	190017155	190018485	34.96
chr4	190158197	190158937	13.6054
chr4	190214261	190215185	27.4713
chr4	190478312	190479288	21.5468
chr4	190507437	190508597	27.5738
chr4	190509935	190511497	38.7803
chr4	190527560	190528848	40.8261
chr4	190559611	190560415	26.8562
chr4	190565945	190567067	25.83
chr4	190574030	190575612	33.9691
chr4	190599896	190601012	43.1829
chr4	190639766	190641132	43.9515
chr4	190643463	190644343	24.2281
chr4	190727425	190728693	51.7686
chr4	190731103	190732643	44.938
chr5	10326	10626	1
chr5	12048	13630	46.0414
chr5	75241	75947	30.4721
chr5	1944395	1945961	29.4522
chr5	2038363	2039435	30.6359
chr5	2107977	2108943	29.3285
chr5	2888441	2889389	15.6512
chr5	2917378	2918268	18.2071
chr5	4865762	4867110	52.508
chr5	5954592	5955648	65.0443
chr5	6210555	6211299	15.3566
chr5	8620690	8621382	7.38108
chr5	8840175	8841621	54.4449
chr5	10130629	10131639	30.7729
chr5	16997125	16998023	27.526
chr5	17006634	17007948	38.4708
chr5	17031774	17032922	37.9537
chr5	17062179	17063759	43.9761
chr5	17064799	17065763	22.8035
chr5	17066215	17067159	18.9133
chr5	17620564	17621352	25.5563
chr5	23837282	23838534	25.0744
chr5	25362646	25364014	34.8927
chr5	26107293	26108161	16.5064
chr5	26630080	26630950	15.206
chr5	26690347	26691435	27.5874
chr5	26769411	26770967	26.2752
chr5	26787266	26788606	36.6837
chr5	28301110	28302494	30.1198
chr5	32497832	32499394	44.292
chr5	32526073	32527547	38.9088
chr5	33269878	33270702	16.5332
chr5	34439859	34440695	21.0614
chr5	36442254	36443362	21.6643
chr5	37989814	37990908	24.538
chr5	39610402	39611944	51.6103
chr5	42893412	42894996	38.105
chr5	42895031	42896617	29.6579
chr5	42899125	42900211	28.2677
chr5	42905652	42907136	34.049
chr5	42914982	42915984	32.1283
chr5	42922953	42924491	36.9253
chr5	42930295	42931671	31.632
chr5	42942057	42943637	46.6
chr5	42945080	42946602	35.512
chr5	42948818	42950206	27.3782
chr5	42951457	42952983	37.5725
chr5	42953965	42955075	26.9408
chr5	44183274	44184772	32.277
chr5	44552096	44552962	20.6001
chr5	44876411	44877543	31.1974
chr5	44939143	44940377	36.6006
chr5	50285071	50286205	23.7784
chr5	50356512	50357440	22.796
chr5	53944073	53945303	43.9604
chr5	55642189	55643521	23.9025
chr5	55646045	55647311	28.0697
chr5	55668857	55669933	35.1769
chr5	56390526	56391590	28.5586
chr5	62223811	62225079	25.3168
chr5	62550265	62550975	20.8757
chr5	62564433	62565453	25.3381
chr5	62889744	62891304	34.6302
chr5	65826782	65827526	21.6432
chr5	67041092	67042324	21.6974
chr5	67043647	67045035	23.4503
chr5	67329639	67330373	12.8967
chr5	67350047	67350997	24.0665
chr5	67850637	67851423	16.196
chr5	71146454	71147272	32.5452
chr5	71191912	71192946	25.0577
chr5	71243515	71245043	34.9065
chr5	72018267	72019425	25.9655
chr5	72732537	72733505	30.419
chr5	73439141	73440065	37.4861
chr5	73521205	73522309	39.5683
chr5	73789617	73790813	17.861
chr5	77187612	77188700	32.7006
chr5	81715199	81716189	20.6843
chr5	82290390	82291358	20.5963
chr5	83080186	83081742	41.2514
chr5	83147135	83148107	28.8274
chr5	83969650	83970840	24.3506
chr5	84158755	84159507	41.3908
chr5	85103025	85104495	31.8199
chr5	87076688	87077452	16.0985
chr5	87436593	87438025	52.8047
chr5	88468710	88469580	18.3117
chr5	88577336	88578844	28.3089
chr5	89629818	89630774	16.7673
chr5	89636756	89637736	30.3699
chr5	90575687	90577239	41.1001
chr5	90586195	90586913	12.791
chr5	90610179	90611699	44.2556
chr5	91793533	91794573	27.7986
chr5	92380666	92381542	19.4038
chr5	97911978	97912856	20.1757
chr5	98942172	98943212	20.9085
chr5	99381501	99383087	35.2257
chr5	99385672	99387258	30.9931
chr5	99387993	99389571	18.97
chr5	101490432	101491476	26.1709
chr5	102081654	102083204	31.9305
chr5	102090246	102091518	38.8765
chr5	102772165	102773415	16.5073
chr5	103169622	103171174	35.3049
chr5	103396913	103398105	26.4067
chr5	103987855	103988747	22.7728
chr5	104727723	104729259	43.2304
chr5	105489756	105490626	18.5306
chr5	105574427	105575229	24.8526
chr5	105888755	105889493	18.7159
chr5	107876520	107877262	15.4589
chr5	107953491	107954587	29.3926
chr5	108823021	108824477	39.2115
chr5	108915609	108916997	22.6601
chr5	109332563	109333501	19.6046
chr5	111858391	111859381	29.1404
chr5	111950124	111951118	25.2257
chr5	114691183	114692127	26.4209
chr5	114694128	114695714	31.0963
chr5	116090110	116091336	31.9926
chr5	116156531	116157219	25.2345
chr5	116177111	116178117	28.422
chr5	116179480	116181064	34.5822
chr5	116207967	116208909	23.1508
chr5	116283009	116284363	36.0726
chr5	117227043	117227741	17.502
chr5	119232500	119233242	17.8349
chr5	120244663	120245617	23.9362
chr5	120444061	120445067	28.1759
chr5	122059159	122060097	17.0255
chr5	123264499	123265745	26.3318
chr5	125599199	125600009	13.9301
chr5	127185031	127186285	24.9853
chr5	128161952	128163324	27.7806
chr5	129629694	129631106	32.3425
chr5	129698387	129699265	19.6353
chr5	133082322	133083038	14.6815
chr5	133801041	133802231	37.6712
chr5	135079297	135080413	25.3409
chr5	137962581	137963227	13.1306
chr5	137968374	137969442	30.566
chr5	137977260	137978378	27.5142
chr5	138002422	138003572	27.017
chr5	142914798	142915812	23.25
chr5	144382816	144383834	27.8112
[truncated: 1,022 more rows]

## Sheet: ICM
chr1	564378	565956	35.1877
chr1	567512	569088	28.2758
chr1	569159	570683	38.5045
chr1	8298707	8299675	21.5112
chr1	9488607	9489753	41.1977
chr1	9503699	9504471	23.3466
chr1	9515487	9516505	29.4486
chr1	9532756	9533678	33.6066
chr1	9536649	9537579	27.4459
chr1	14214839	14215915	32.0097
chr1	18367951	18369239	42.132
chr1	24592707	24593583	23.8428
chr1	29779550	29780580	41.9777
chr1	29800643	29801715	23.059
chr1	39024056	39025230	28.1035
chr1	39206898	39207676	22.0674
chr1	41826229	41827815	52.357
chr1	41835611	41837131	42.1807
chr1	41837192	41838592	46.4734
chr1	47998418	47999996	48.0455
chr1	48029905	48030975	35.7594
chr1	48108380	48109318	23.3953
chr1	48174662	48175494	26.8788
chr1	50798444	50799856	49.1463
chr1	54953604	54954562	43.2308
chr1	54954601	54955811	39.8021
chr1	56497771	56498681	16.8627
chr1	56864757	56865941	21.9478
chr1	56902462	56903366	33.1579
chr1	59543421	59544327	22.5203
chr1	63428663	63429317	22.1909
chr1	63509343	63509903	10.6636
chr1	64808761	64810237	38.6661
chr1	66153239	66154211	27.8688
chr1	67965642	67966642	29.7666
chr1	68021015	68021819	27.229
chr1	68808023	68809155	30.3041
chr1	73641969	73642963	21.5226
chr1	73646182	73646976	23.8746
chr1	73648739	73649935	40.0297
chr1	80069602	80071118	31.9555
chr1	87938520	87939772	22.6423
chr1	88501054	88502452	25.2139
chr1	88646013	88646815	19.7007
chr1	89010083	89010917	20.7364
chr1	91300787	91302363	45.1529
chr1	91316219	91317291	36.6575
chr1	91630539	91631359	22.2514
chr1	92094136	92094788	17.0677
chr1	94807600	94808694	31.7914
chr1	95073309	95074547	32.3115
chr1	95093052	95094324	31.1673
chr1	95200754	95201674	28.461
chr1	96207664	96208982	35.4869
chr1	97061444	97062460	20.3307
chr1	103125807	103126589	24.1057
chr1	113346340	113347772	24.1942
chr1	113360260	113361332	23.8191
chr1	113383599	113385063	26.969
chr1	113391779	113392945	44.5124
chr1	113393228	113394184	28.1257
chr1	113395162	113396736	34.0731
chr1	113836236	113837226	26.62
chr1	116762332	116763330	25.1177
chr1	117810955	117812465	35.3262
chr1	121386037	121386767	12.2088
chr1	121483693	121485271	27.9291
chr1	142536078	142537664	41.8306
chr1	142537820	142539392	46.1767
chr1	142884888	142885708	28.4282
chr1	144007787	144008277	10.8264
chr1	147736291	147737877	37.1208
chr1	149214644	149216192	36.0828
chr1	149223679	149225213	35.6746
chr1	157204639	157205787	25.4823
chr1	161391339	161392763	37.3428
chr1	161409950	161410736	26.0411
chr1	171365464	171367018	40.9221
chr1	171392996	171394240	24.7655
chr1	172696601	172697731	29.6538
chr1	173091910	173093154	26.4044
chr1	175856748	175857944	28.2801
chr1	181111153	181112047	23.2292
chr1	182218043	182219055	23.3712
chr1	182278588	182279348	18.9316
chr1	182283162	182284702	34.3057
chr1	185614140	185615202	21.3424
chr1	187520058	187520870	19.2809
chr1	188737870	188739394	31.9303
chr1	188826390	188827340	26.2389
chr1	188955348	188956858	39.0244
chr1	189118640	189119402	19.6548
chr1	189665551	189666785	33.9635
chr1	189677475	189678245	19.4664
chr1	193364723	193365521	34.0974
chr1	201560762	201561738	34.1284
chr1	208136333	208137593	37.6097
chr1	209527441	209528313	19.4715
chr1	212356690	212358266	37.3398
chr1	212386926	212388436	34.1809
chr1	212393186	212394416	28.352
chr1	214996320	214997816	36.5486
chr1	218774012	218774974	23.4254
chr1	219728071	219729457	33.3465
chr1	219758887	219760265	43.1443
chr1	220510380	220511264	28.5851
chr1	221785240	221786432	39.0379
chr1	222145428	222146472	16.9717
chr1	222227693	222228491	22.9496
chr1	222627982	222628950	19.1481
chr1	222638214	222639544	36.499
chr1	224690623	224692065	39.7125
chr1	227635007	227635999	24.0977
chr1	228944796	228946336	39.908
chr1	228973440	228975014	37.5107
chr1	228984401	228985495	28.2108
chr1	229002661	229003353	21.6035
chr1	229229267	229230711	26.0746
chr1	229243947	229245219	31.6631
chr1	229283567	229284545	30.3687
chr1	229338919	229339663	27.9581
chr1	232470144	232471134	39.3901
chr1	232765058	232766644	50.1346
chr1	233678805	233680203	21.1313
chr1	234986866	234988392	32.5628
chr1	235122780	235124338	35.4182
chr1	235133918	235135052	32.8503
chr10	3929823	3931055	39.2111
chr10	3931815	3933343	40.6136
chr10	8277364	8278140	26.5578
chr10	9866886	9868238	29.1883
chr10	20658613	20659751	29.1866
chr10	21567464	21568484	24.3535
chr10	21625634	21626544	25.2989
chr10	21639111	21640255	21.1211
chr10	21652828	21654160	28.6443
chr10	21716549	21717461	25.8729
chr10	21720199	21721713	33.4504
chr10	30842102	30843086	30.6672
chr10	31891712	31893268	55.3286
chr10	32499089	32500299	34.8076
chr10	35194592	35195708	19.944
chr10	36173408	36174384	22.3617
chr10	38881438	38882140	30.6077
chr10	39128548	39129220	18.8328
chr10	42356344	42357406	38.2269
chr10	42360103	42361233	31.6465
chr10	42379523	42381109	47.1595
chr10	42383437	42384997	52.9997
chr10	42386811	42388345	56.5131
chr10	42389027	42390587	59.071
chr10	42390654	42392212	51.8891
chr10	42393305	42394889	55.0012
chr10	42395659	42397231	48.2722
chr10	42397686	42399258	18.5187
chr10	42399317	42400783	27.139
chr10	42401471	42402649	21.2742
chr10	42526617	42528191	14.9542
chr10	42529559	42531145	23.7422
chr10	42531224	42532614	29.2848
chr10	42534563	42536091	16.9824
chr10	42541915	42542545	5.79142
chr10	42596506	42598074	54.5795
chr10	42598996	42600582	53.0313
chr10	43427951	43428915	28.0792
chr10	43815350	43816792	33.741
chr10	64663078	64664558	23.9525
chr10	64670650	64671720	24.5851
chr10	65472590	65473848	33.9005
chr10	72745001	72746565	49.5917
chr10	85305496	85306374	32.7091
chr10	85702358	85703318	30.116
chr10	86372843	86373813	22.4197
chr10	88344926	88345900	23.3619
chr10	88352053	88353341	32.915
chr10	93504394	93505574	30.5033
chr10	94980262	94981284	30.1186
chr10	94997978	94998774	18.7972
chr10	95008277	95009495	31.9218
chr10	103051171	103051993	23.2054
chr10	109345103	109345973	33.7058
chr10	110168719	110169885	22.3308
chr10	110671154	110672518	38.5993
chr10	112164694	112165828	36.2721
chr10	112167398	112168980	45.6208
chr10	112169735	112170213	6.91051
chr10	112189837	112190759	18.686
chr10	114658175	114659373	41.1619
chr10	120719263	120720571	41.4732
chr10	120721524	120721850	1.99812
chr10	120722985	120724107	33.1862
chr10	122430856	122431698	19.4632
chr10	122740610	122742188	34.6713
chr10	126910787	126911625	20.9143
chr10	128443587	128444493	31.0066
chr10	130238601	130239401	21.5406
chr10	130262475	130263307	18.8582
chr11	8360810	8361934	36.6243
chr11	10403900	10404910	21.0803
chr11	10952188	10953598	55.5681
chr11	10955247	10956139	17.9891
chr11	11093381	11094193	26.8524
chr11	11177274	11178172	31.9806
chr11	13132246	13133098	20.6189
chr11	15671322	15672348	25.1772
chr11	15804618	15806064	29.2825
chr11	15922377	15923625	37.4848
chr11	23561508	23562316	25.1198
chr11	23751525	23752643	33.8824
chr11	27817352	27818816	30.0726
chr11	34018464	34019326	28.8209
chr11	39183007	39183891	26.9788
chr11	40052164	40053050	18.6814
chr11	41977412	41978600	29.4378
chr11	46223363	46224335	29.874
chr11	47937846	47938722	28.1974
chr11	51569268	51570672	23.8679
chr11	51571743	51572923	23.0796
chr11	51578594	51580162	29.8938
chr11	51590258	51591650	25.9522
chr11	51592306	51593884	23.7987
chr11	57668997	57669849	31.4431
chr11	57670926	57671716	25.3879
chr11	59727609	59728593	29.0596
chr11	69795936	69796836	16.5128
chr11	79204386	79205230	21.2389
chr11	80410595	80411725	25.1371
chr11	85871049	85872163	26.616
chr11	85883590	85884728	23.6009
chr11	95052293	95053435	20.8056
chr11	97940080	97941412	35.8731
chr11	100473462	100474984	28.2052
chr11	103406875	103408295	34.2653
chr11	105385968	105387022	31.8769
chr11	105423383	105424313	21.3473
chr11	109567593	109568465	28.0889
chr11	113400009	113400309	1
chr11	113434440	113435670	29.3647
chr11	115450981	115452565	42.4746
chr11	115545229	115546277	24.1956
chr11	116146994	116148080	31.1496
chr11	116228337	116229507	30.2371
chr11	119455442	119456694	30.3505
chr11	119777816	119778630	24.0742
chr11	119893716	119894366	17.1669
chr11	119913824	119915176	24.4708
chr11	119927720	119929298	44.3361
chr11	122430069	122431267	29.0331
chr11	123132025	123132753	15.7395
chr11	123172218	123172968	26.6462
chr11	123308451	123309521	33.4784
chr11	129148880	129149970	48.1715
chr11	129152296	129153836	27.1579
chr11	130429768	130430624	22.676
chr11	134526766	134528208	30.1862
chr11	134688241	134689237	31.6148
chr12	4124035	4125531	44.9091
chr12	4133882	4135450	38.1524
chr12	4139874	4141450	42.0098
chr12	5452665	5453569	24.1666
chr12	14392343	14393917	44.5927
chr12	14410695	14412251	33.9764
chr12	14412763	14414311	32.4955
chr12	19048437	19049721	29.4321
chr12	23056808	23057696	25.4029
chr12	23624965	23626493	33.2236
chr12	25535275	25536621	26.971
chr12	25538345	25539891	50.4806
chr12	25540185	25540941	18.8592
chr12	34357410	34358548	47.0705
chr12	38447168	38448052	27.7197
chr12	38543067	38544409	33.6629
chr12	38778465	38779329	31.0745
chr12	39516016	39517154	30.4815
chr12	39538320	39539850	42.6031
chr12	42326004	42326874	32.8342
chr12	44069334	44070378	29.1937
chr12	65996079	65996863	16.2602
chr12	68844918	68845790	21.3676
chr12	69550540	69551364	26.4587
chr12	70446432	70447340	26.2309
chr12	74839935	74840895	28.5411
chr12	76337718	76338832	28.1133
chr12	76352469	76353727	38.007
chr12	77718207	77719371	37.5617
chr12	87544655	87545673	41.0184
chr12	90484194	90485628	33.264
chr12	90546566	90547766	39.0432
chr12	92027357	92028417	35.9707
chr12	96487671	96488623	30.3003
chr12	97029061	97030367	24.0807
chr12	98738304	98739878	41.3606
chr12	98790979	98791907	27.5043
chr12	115216705	115217661	23.5776
chr12	115218534	115219614	33.001
chr12	115227315	115228879	33.5281
chr12	116309327	116310741	35.8455
chr12	116796433	116797555	31.9149
chr12	116807243	116808505	38.4733
chr12	119312480	119313176	18.6
chr12	125110446	125111490	32.4262
chr12	125117134	125118712	34.019
chr12	125165652	125166680	25.8003
chr12	125167340	125168538	33.4532
chr12	126345913	126346853	33.9189
chr12	126675088	126676330	43.4099
chr12	127650173	127651409	45.1099
chr12	132990469	132991993	43.221
chr13	22614606	22615662	28.0254
chr13	30707015	30708547	18.0982
chr13	31619468	31620312	22.6573
chr13	45266098	45267004	20.4036
chr13	45450673	45451725	25.208
chr13	49447218	49448514	32.139
chr13	53541862	53542666	22.2675
chr13	57309291	57310241	41.2597
chr13	57860112	57861560	47.0702
chr13	58066544	58067056	8.81299
chr13	58360973	58361939	16.7537
chr13	58892297	58893125	21.5369
chr13	60022192	60022984	17.4602
chr13	60181633	60182795	34.5476
chr13	61913088	61914046	24.154
chr13	62245281	62246203	22.1512
chr13	64649733	64650493	19.9809
chr13	64651949	64652915	26.0985
chr13	68744712	68745660	27.7719
chr13	71052556	71053470	28.7417
chr13	71415174	71416328	29.3097
chr13	72794914	72796014	32.5889
chr13	73794884	73796470	35.5595
chr13	79653168	79654194	34.6415
chr13	80435295	80436619	32.54
chr13	80443187	80444101	28.9412
chr13	80791736	80792962	26.1597
chr13	83051343	83052189	21.0314
chr13	89814843	89815881	17.4411
chr13	91490872	91492252	19.6553
chr13	105925115	105926037	31.7756
chr13	106752313	106753777	42.1011
chr13	106811659	106812633	24.6673
chr13	109926324	109927296	22.2563
chr13	110076227	110076983	12.4595
chr13	111710856	111711794	31.8857
chr14	19007670	19008430	20.6183
chr14	19010287	19010971	18.9247
chr14	19018798	19019432	14.1174
chr14	19035371	19035999	11.2017
chr14	32413571	32414969	40.9409
chr14	32420054	32421614	26.0698
chr14	34512486	34513450	31.7975
chr14	34515696	34516652	20.671
chr14	34521168	34522738	38.2731
chr14	34528722	34530226	42.0824
chr14	34608874	34609216	2.99567
chr14	34697010	34697778	18.1821
chr14	34800877	34801963	39.5423
chr14	34805533	34806391	24.8773
chr14	36852792	36853996	23.6415
chr14	53683863	53684827	41.0155
chr14	56331539	56332703	30.0031
chr14	65721892	65723006	37.6734
chr14	65747410	65748282	30.5029
chr14	71786474	71788058	44.9521
chr14	77422315	77423745	46.1526
chr14	77427635	77428949	36.553
chr14	82233414	82234262	25.0049
chr14	88237277	88238169	29.1707
chr14	89493376	89494344	31.0563
chr14	89506477	89507513	24.0478
chr14	90167284	90168830	46.766
chr14	104808100	104808868	28.2361
chr14	104812286	104813076	17.3754
chr15	30216490	30217604	29.7273
chr15	38364450	38365910	38.5986
chr15	48299252	48300362	25.1572
chr15	48304112	48304998	22.7525
chr15	53364010	53364960	30.2489
chr15	60078474	60079432	26.2544
chr15	62683565	62684529	33.4009
chr15	62774436	62775862	28.7294
chr15	62853001	62854577	36.0819
chr15	67126765	67127935	34.0478
chr15	68206987	68207749	19.8904
chr15	68229324	68230148	24.8833
chr15	68237913	68239385	43.8727
chr15	70287017	70287549	8.8151
chr15	70463586	70464362	18.711
chr15	70489741	70491177	41.5739
chr15	70581483	70582807	38.8964
chr15	70719453	70720787	26.4702
chr15	70729703	70730933	31.3973
chr15	77835458	77836304	24.7254
chr15	77849105	77850295	32.7084
chr15	79888102	79888898	16.8593
chr15	91911448	91912212	18.8508
chr15	93779081	93780077	21.602
chr15	93784493	93786061	40.1748
chr15	94443524	94444694	39.2357
chr15	94584957	94586221	29.1098
chr15	99987276	99988680	39.3544
chr16	9690163	9691509	28.0207
chr16	14467260	14468352	29.6876
chr16	24474331	24475157	21.7664
chr16	34022053	34023035	19.6201
chr16	34256467	34257593	38.2362
chr16	46391082	46392652	38.2957
chr16	46396181	46397377	25.593
chr16	46403036	46404072	29.6492
chr16	46404609	46405283	27.2224
chr16	46416687	46417597	29.1118
chr16	46423219	46424797	48.3941
chr16	46426899	46428467	50.0908
chr16	66284361	66285323	17.3513
chr16	66312106	66313174	34.0422
chr16	72698248	72699526	38.8165
chr16	73204904	73205738	17.8639
chr16	75767332	75768456	32.9154
chr16	75849032	75850010	37.0589
chr16	75870125	75870781	16.9093
chr16	79804100	79805100	35.438
chr16	80025487	80026657	35.4014
chr16	80060760	80061514	25.0391
chr16	85470208	85471542	39.6701
chr16	85556996	85557850	28.902
chr16	85562277	85563319	33.9192
chr16	85568501	85570083	45.0759
chr16	85587390	85587728	2.99679
chr17	13652685	13654065	22.7641
chr17	13831603	13832043	8.93051
chr17	19372448	19373362	24.4609
chr17	22246377	22247213	22.0187
chr17	22248032	22249166	28.1246
chr17	22250381	22251767	33.0871
chr17	22251901	22252867	19.3453
chr17	22255352	22256260	27.1486
chr17	22257118	22258514	30.4816
chr17	22258593	22260001	22.6348
chr17	22261196	22262042	17.1339
chr17	35204232	35205108	34.3136
chr17	43448809	43449749	40.1777
chr17	43482114	43483444	43.1575
chr17	43508386	43509604	44.5863
chr17	43861691	43862659	31.6821
chr17	43971231	43972425	48.1625
chr17	44026183	44026997	19.1787
chr17	44270629	44271815	51.0337
chr17	49538727	49539689	25.1106
chr17	60220422	60222002	59.5049
chr17	60223088	60224668	39.7538
chr17	60240592	60241902	36.825
chr17	60265164	60266720	40.7698
chr17	69398636	69399640	30.6848
chr17	69824038	69824924	22.9273
chr18	9876	11430	23.2012
chr18	2002468	2002860	6.96789
chr18	2104675	2105319	21.2095
chr18	6682676	6684188	39.3889
chr18	6728782	6730266	52.3025
chr18	7170470	7172024	34.8534
chr18	7172179	7173717	29.1384
chr18	7173847	7175425	38.1031
chr18	8478040	8478758	16.8888
chr18	19570479	19572053	39.5678
chr18	19599993	19600825	23.5617
chr18	19645659	19646715	36.1871
chr18	24343299	24344691	34.8676
chr18	26941649	26942413	20.5196
chr18	27755359	27756321	28.7775
chr18	35415579	35416315	16.5204
chr18	41299109	41300089	21.7368
chr18	47254677	47255491	29.7537
chr18	48776094	48777654	35.906
chr18	52058081	52059231	32.6625
chr18	53415069	53416467	32.0164
chr18	53570963	53571751	24.0583
chr18	54877483	54879039	36.6086
chr18	57514104	57515438	35.3848
chr18	60330658	60332220	38.7295
chr18	65048236	65049504	34.8903
chr18	68100876	68101606	17.0174
chr18	73776790	73777468	23.6306
chr19	20958576	20959704	31.4539
chr19	22714885	22715925	27.7149
chr19	27732359	27733877	27.2488
chr19	27736752	27738236	25.7522
chr19	27739130	27740692	29.0713
chr19	34374634	34375668	31.8721
chr19	34393708	34394880	36.9269
chr19	34396544	34398100	59.4968
chr2	2616829	2617877	36.1255
chr2	2707948	2709172	40.6538
chr2	3099058	3100054	23.8024
chr2	3108449	3110033	33.7171
chr2	5261576	5262380	12.0798
chr2	5637892	5638572	22.1706
chr2	8713460	8714422	33.4889
chr2	8723064	8724600	38.9047
chr2	9282316	9283584	32.104
chr2	14394972	14396020	28.1573
chr2	15043567	15044485	23.7483
chr2	15824470	15825670	37.6038
chr2	15885786	15886848	35.016
chr2	15887497	15889065	44.1681
chr2	15890075	15891043	20.523
chr2	15937487	15938287	12.2664
chr2	15966176	15967228	36.1338
chr2	16210123	16211045	36.9403
chr2	16243461	16245027	32.1966
chr2	16245190	16246754	27.5936
chr2	16348760	16350302	48.6679
chr2	16429828	16431292	31.2808
chr2	16433328	16434252	20.8765
chr2	16606554	16607688	22.0417
chr2	18568384	18569506	26.9543
chr2	20307863	20309429	35.8783
chr2	20314720	20316274	41.8662
chr2	20335051	20336057	32.0706
chr2	20336621	20337853	35.5364
chr2	20344265	20345219	23.3895
chr2	20709307	20710483	39.2326
chr2	20724106	20725188	31.4912
chr2	20731985	20733529	49.6652
chr2	20735093	20735987	40.7591
chr2	23353554	23354666	24.1007
chr2	24712980	24714564	43.4318
chr2	30248628	30249358	11.0663
chr2	36188551	36190019	50.1726
chr2	38657101	38658419	35.0693
chr2	38659087	38660629	34.3159
chr2	38673351	38674531	26.9804
chr2	43163366	43164310	31.7946
chr2	43201464	43202944	37.2561
chr2	43206483	43207309	38.4225
chr2	43248634	43249756	30.0152
chr2	43265737	43267281	34.5661
chr2	43268769	43269577	32.6242
chr2	43333668	43334948	35.647
chr2	43353794	43355154	36.2658
chr2	44313815	44315213	37.3764
chr2	44333231	44334233	25.3921
chr2	44345093	44345965	24.7081
chr2	47498917	47500483	51.6246
chr2	47509227	47510613	24.8094
chr2	47536594	47538178	40.7294
chr2	48244509	48245173	11.3986
chr2	48276577	48278159	27.3423
chr2	48334252	48335552	29.6935
chr2	48338234	48339790	37.837
chr2	48344988	48346226	43.8147
chr2	52799409	52799721	1.9996
chr2	53681890	53683208	29.7708
chr2	57986651	57987751	35.0433
chr2	58655552	58656302	24.1141
chr2	58674932	58675654	19.3257
chr2	60363760	60365020	29.6672
chr2	60524259	60525359	36.2523
chr2	61921449	61922349	37.2503
chr2	61990672	61992220	38.2223
chr2	62589409	62590573	29.1113
chr2	62638387	62639387	32.1684
chr2	63925796	63926732	24.4301
chr2	64977598	64979176	48.0067
chr2	64994654	64996010	41.7794
chr2	65016328	65016704	4.98689
chr2	65057754	65059288	49.2065
chr2	65780080	65780932	16.1033
chr2	66045959	66046907	24.2394
chr2	66481777	66482837	28.2357
chr2	68104163	68105129	37.2301
chr2	72122412	72123258	27.1728
chr2	72229186	72229952	21.1421
chr2	72240106	72241072	27.3063
chr2	75003773	75005161	31.5588
chr2	78768229	78769669	38.6048
chr2	78881804	78882612	28.0129
chr2	81708077	81709271	30.166
chr2	83744445	83746013	36.9952
chr2	88629332	88630376	30.6202
chr2	88649608	88651122	50.9949
chr2	89219004	89219888	16.4477
chr2	89866824	89868396	37.0044
chr2	89871605	89872225	22.9168
chr2	89874885	89876289	36.7927
chr2	89876479	89877953	39.4429
chr2	89878639	89880201	48.4893
chr2	90481626	90482576	40.7464
chr2	92268761	92269935	45.7433
chr2	92272497	92273425	15.7524
chr2	92275643	92276735	16.952
chr2	92280486	92282008	24.3039
chr2	92289860	92291360	21.7657
chr2	92296183	92297733	24.5943
chr2	92305741	92307287	24.5131
chr2	92307353	92308913	18.2024
chr2	92308993	92310509	24.6268
chr2	92312231	92313723	24.8855
chr2	92315424	92317002	25.567
chr2	92318549	92320111	19.2265
chr2	92320687	92322259	22.2208
chr2	92323589	92325171	22.2701
chr2	110447833	110448941	26.0291
chr2	117509592	117510050	10.8857
chr2	118943245	118944427	35.2688
chr2	119079077	119079975	24.5683
chr2	119531644	119532686	31.6538
chr2	121310074	121311158	27.7331
chr2	121344149	121345593	55.4492
chr2	121831896	121833188	37.451
chr2	121852619	121853637	31.8222
chr2	122659476	122660682	25.8093
chr2	122732435	122733499	21.4391
chr2	123276805	123278121	32.1276
chr2	127534210	127535792	32.9432
chr2	129143193	129144531	29.6724
chr2	129199268	129200792	42.4193
chr2	129248970	129250246	26.1817
chr2	129250562	129251672	38.5581
chr2	129305057	129305899	30.7345
chr2	129396131	129397091	31.5311
chr2	129482234	129483142	26.6866
chr2	130563516	130564492	27.3595
chr2	130578476	130579822	36.3888
chr2	130584870	130585874	26.5452
chr2	134959513	134960655	25.986
chr2	137080461	137081793	34.1185
chr2	140622064	140623230	37.9183
chr2	140749223	140749761	9.59568
chr2	143450752	143451844	24.6557
chr2	143504642	143505570	34.5665
chr2	146715207	146716191	36.7136
chr2	147169850	147170840	23.4507
chr2	148022484	148023178	10.2007
chr2	151165815	151166947	30.2845
chr2	156940109	156940787	16.5571
chr2	157529455	157530369	20.1605
chr2	157532263	157533001	15.7494
chr2	161513584	161514424	17.4534
chr2	164809680	164810564	30.2488
chr2	167484572	167485738	36.1711
chr2	173036903	173037885	38.0344
chr2	173099346	173100238	30.9855
chr2	187826735	187827749	32.5617
chr2	187867662	187868682	20.6674
chr2	188896896	188897894	31.3716
chr2	192419633	192420175	10.8328
chr2	192429947	192431475	29.5193
chr2	192623169	192624161	30.8087
chr2	193468968	193469838	16.8883
chr2	194140862	194141826	25.6799
chr2	194246908	194247986	24.0155
chr2	194366845	194368089	48.292
chr2	194448403	194449979	39.5955
chr2	199653111	199653979	24.9762
chr2	199991336	199992588	31.7715
chr2	206750112	206750820	15.0756
chr2	206790260	206791166	20.4949
chr2	209770661	209771715	25.0879
chr2	210073548	210074428	27.4612
chr2	213696174	213697750	39.3275
chr2	217630273	217631153	36.1752
chr2	217642195	217643199	29.736
chr2	220716534	220717408	33.7113
chr2	222890359	222891119	23.6538
chr2	222917325	222918489	33.615
chr2	222938695	222939999	29.2344
chr2	223639607	223640465	21.1311
chr2	227445437	227446673	37.8115
chr2	232519782	232521368	36.467
chr2	235044227	235045075	28.3251
chr2	235263715	235264927	36.6707
chr2	235272627	235273711	29.273
chr2	235594606	235595734	27.5776
chr2	235766347	235767841	38.2887
chr2	236022342	236023070	18.5689
chr2	241156579	241157785	20.0232
chr2	241172030	241173606	32.8998
chr20	4065672	4066666	23.9183
chr20	6688100	6689580	24.896
chr20	11359917	11361077	31.1351
chr20	11392214	11393068	29.026
chr20	11521732	11522718	30.4017
chr20	11771479	11772949	31.8135
chr20	11779399	11780707	29.7136
chr20	16604249	16605749	31.3029
chr20	17787234	17788394	38.8761
chr20	17826430	17827442	29.2381
chr20	18899146	18900082	17.2121
chr20	19756090	19757276	26.0657
chr20	19765013	19766119	29.0552
chr20	19766421	19767753	33.1221
chr20	20775278	20776258	23.2811
chr20	20794859	20796079	28.1016
chr20	20800892	20802450	40.0513
chr20	26317818	26318816	16.58
chr20	29518019	29519267	32.4943
chr20	32495975	32496681	25.479
chr20	32778112	32779056	21.9688
chr20	39591166	39592138	23.6968
chr20	40320919	40322501	39.8229
chr20	47154724	47155654	24.833
chr20	49709761	49710573	30.3383
chr20	49922898	49923904	33.8671
chr20	50594282	50595232	31.1529
chr20	52294035	52295171	30.399
chr20	52295907	52297365	32.8978
chr20	52341197	52342391	38.5243
chr20	52354819	52355603	16.4296
chr20	52375316	52376242	33.4664
chr20	55325302	55326176	35.6661
chr20	55408154	55409170	30.1272
chr20	55570407	55571241	22.8235
chr21	10699757	10700383	4.74302
chr21	10819148	10820010	29.4839
chr21	11185659	11186781	27.2439
chr21	40419870	40420702	24.4431
chr22	16849807	16850787	45.5037
chr22	36480349	36481479	31.5348
chr22	36481782	36482958	39.119
chr22	48765233	48766351	24.0388
chr22	49407271	49408681	46.1156
chr3	2029405	2030241	27.8025
chr3	5467907	5468683	21.7119
chr3	14302477	14303293	23.0719
chr3	14306967	14307787	22.839
chr3	14309216	14310292	33.6157
chr3	14313425	14314681	34.7974
chr3	14314810	14316142	30.2423
chr3	18897000	18897946	26.2239
chr3	19009298	19010754	31.466
chr3	19743863	19744733	30.9948
chr3	20364549	20365503	28.4664
chr3	20553179	20554221	29.0613
chr3	22605119	22606185	24.0177
chr3	23061289	23062461	32.9478
chr3	23713201	23713977	23.8076
chr3	23770122	23770924	31.0325
chr3	27601090	27602190	38.9174
chr3	29098472	29099778	27.2991
chr3	30123194	30124184	28.6882
chr3	31084258	31085526	19.0066
chr3	32667556	32668688	30.5532
chr3	35480719	35482005	37.9535
chr3	40885072	40885910	25.6149
chr3	41038098	41039668	39.1887
chr3	41117174	41118238	31.6249
chr3	41142992	41144404	42.2
chr3	41159773	41161163	38.0296
chr3	42054263	42055773	53.9706
chr3	42064532	42065828	31.5056
chr3	44037867	44038769	24.7847
chr3	44039726	44040166	5.93994
chr3	54029952	54031156	31.6226
chr3	59175121	59176107	30.0747
chr3	71924182	71925744	37.4828
chr3	71926421	71927213	28.2755
chr3	72640523	72642069	39.2566
chr3	72674065	72675385	26.2316
chr3	72714864	72715738	21.2911
chr3	77842887	77843697	17.8744
chr3	81996396	81997246	25.7923
chr3	82034888	82036226	31.8841
chr3	84597013	84597983	28.3678
chr3	86744706	86745738	20.066
chr3	96335366	96336876	18.9897
chr3	104784432	104785666	34.6286
chr3	105677880	105679414	42.0578
chr3	107148418	107149422	29.3458
chr3	112453492	112454442	21.371
chr3	114936319	114937451	24.0332
chr3	114973144	114974452	39.6099
chr3	116763703	116765015	25.771
chr3	117715385	117716939	36.0585
chr3	125985954	125987134	39.224
chr3	126006104	126007146	34.4775
chr3	127006550	127007418	33.2133
chr3	127129468	127131050	38.9103
chr3	127174073	127175165	29.5416
chr3	138552928	138554490	43.956
chr3	138564557	138566081	36.5897
chr3	138566265	138567073	25.0035
chr3	138581110	138582618	34.1789
chr3	138597813	138599367	31.9033
chr3	152790316	152791878	40.3422
chr3	153358077	153359287	34.9718
chr3	153486415	153487255	16.8704
chr3	156323250	156324042	26.8768
chr3	159824899	159825837	25.729
chr3	159831684	159833076	29.6441
chr3	159851238	159852120	22.9385
chr3	165635992	165637132	38.6953
chr3	167874920	167875716	30.1952
chr3	174158225	174159753	45.3501
chr3	175658589	175659573	30.2251
chr3	177001676	177002834	29.6291
chr3	177075578	177077164	47.1623
chr3	177577560	177578676	27.0754
chr3	181586045	181586831	17.2055
chr3	187778652	187779550	24.5032
chr3	193597104	193598514	28.7681
chr3	193600508	193601870	32.5526
chr3	194649561	194650507	34.5703
chr3	194705353	194706519	29.405
chr4	1513004	1514190	46.272
chr4	1567711	1569255	52.328
chr4	1569300	1570846	44.5168
chr4	1581370	1582928	46.5688
chr4	3864252	3864944	28.5994
chr4	3869616	3870822	37.2869
chr4	4764426	4765810	45.3493
chr4	8677017	8677585	11.61
chr4	9692847	9693903	28.8772
chr4	12641573	12642439	25.5601
chr4	23374607	23375415	29.371
chr4	25506805	25507803	26.0841
chr4	25994574	25996082	33.1296
chr4	26030097	26030899	31.5696
chr4	26185431	26186531	30.1181
chr4	26264568	26265488	19.5389
chr4	27090616	27091416	17.1673
chr4	36748779	36750167	37.3481
chr4	37003183	37004075	27.6897
chr4	38231549	38233067	37.3545
chr4	38261338	38262314	29.9596
chr4	38320146	38321134	29.827
chr4	38463875	38465069	25.8741
chr4	46649786	46650756	18.7423
chr4	49120443	49121837	31.271
chr4	49148898	49150024	29.2617
chr4	49151441	49153001	43.0207
chr4	49154957	49156145	29.3422
chr4	49156335	49157373	36.5108
chr4	49635579	49636233	36.0821
chr4	49636624	49637996	33.75
chr4	49639048	49640628	40.4904
chr4	49640799	49641865	36.6219
chr4	49643456	49645036	35.1943
chr4	49649264	49650462	32.9591
chr4	49651957	49653165	33.52
chr4	49653661	49654693	35.4157
chr4	49659021	49659939	35.5439
chr4	55405625	55406515	25.951
chr4	56595774	56596610	25.8994
chr4	65476822	65477410	13.4521
chr4	68264291	68265861	28.9097
chr4	69214987	69216565	57.3937
chr4	73761909	73762957	27.1522
chr4	73763216	73764782	47.6285
chr4	76105741	76107113	36.804
chr4	82963825	82965401	33.3068
chr4	83205513	83206951	34.4289
chr4	84115907	84116925	19.2714
chr4	84128714	84129646	23.1419
chr4	84703587	84704459	26.3785
chr4	84771394	84772140	13.647
chr4	90562014	90562824	18.2994
chr4	93103999	93104693	18.9748
chr4	97090989	97092259	33.8499
chr4	97657478	97658232	23.4595
chr4	99115547	99116527	23.4004
chr4	108403122	108404440	34.4655
chr4	113663294	113664182	20.301
chr4	113668019	113668899	17.8845
chr4	113669424	113670842	46.8764
chr4	113672141	113673481	35.5581
chr4	113675900	113676766	22.9349
chr4	113679928	113681268	28.6974
chr4	116339793	116340899	43.9513
chr4	116517444	116518690	33.0961
chr4	116599056	116600322	33.4718
chr4	117279373	117280269	21.2681
chr4	117626098	117627196	31.0409
chr4	118341667	118342915	21.3802
chr4	122405488	122406558	26.5703
chr4	124410728	124411786	34.9916
chr4	124426302	124427584	39.1329
chr4	124429571	124430427	27.4538
chr4	125834128	125835168	19.4086
chr4	127112507	127113701	29.7369
chr4	129481894	129483088	31.2875
chr4	129644561	129645357	29.4132
chr4	133264865	133266451	32.3637
chr4	134680345	134681255	19.8264
chr4	134917393	134918533	30.4542
chr4	137732474	137733232	24.9137
chr4	138654002	138655288	39.7812
chr4	138774296	138775624	27.2276
chr4	139831704	139832636	25.6971
chr4	140135100	140135828	18.7011
chr4	146180693	146181989	26.2285
chr4	149716073	149716865	11.975
chr4	150756136	150757232	27.5803
chr4	152878116	152878864	21.2425
chr4	152966280	152967844	38.1617
chr4	160996809	160997605	22.2713
chr4	163163592	163164424	20.3358
chr4	163342242	163342838	6.81759
chr4	167118918	167120486	38.2461
chr4	171180530	171181368	19.1974
chr4	176390501	176391101	12.3962
chr4	177534768	177535574	15.43
chr4	180788146	180789074	23.278
chr4	180978352	180979764	41.1385
chr4	182449572	182450266	22.3039
chr4	185458001	185459467	39.8472
chr4	188735841	188736645	23.1959
chr4	189250128	189251150	17.9009
chr4	189580045	189580953	46.4201
chr4	189922042	189923574	40.153
chr4	190228950	190229614	33.1148
chr4	190510705	190511743	27.9735
chr4	190559712	190561182	34.0814
chr4	190574561	190576129	30.377
chr4	190642840	190644396	30.0352
chr4	190935908	190936938	40.1213
chr5	10326	10626	1
chr5	11601	12185	9.55531
chr5	2038471	2039205	25.7319
chr5	3101274	3102132	24.0421
chr5	3104153	3105537	27.1077
chr5	4865908	4866954	49.0058
chr5	8840119	8841093	37.2683
chr5	12321522	12322772	27.4028
chr5	14011234	14012380	31.722
chr5	17951297	17952577	45.2919
chr5	23352225	23352895	22.8049
chr5	36417379	36418439	31.7414
chr5	36442072	36443396	32.4209
chr5	36744936	36745844	35.7178
chr5	38660259	38661085	32.3704
chr5	42950317	42951357	16.8518
chr5	42951554	42952726	29.8796
chr5	44183421	44184325	19.2282
chr5	49405573	49406309	11.1323
chr5	53077848	53079046	22.4074
chr5	56390266	56391672	32.0127
chr5	61086387	61087125	17.6702
chr5	62350845	62351841	27.5509
chr5	67372857	67374231	36.3454
chr5	71146454	71147258	31.7668
chr5	72732831	72733769	32.0592
chr5	81147267	81148269	32.3192
chr5	86176406	86177212	19.3698
chr5	87387948	87388792	24.9356
chr5	87436524	87438066	53.7271
chr5	88424626	88425728	25.813
chr5	90575682	90577226	40.462
chr5	90589174	90590232	34.3288
chr5	90610149	90611563	46.3026
chr5	99381526	99383072	36.2854
chr5	99385700	99387258	32.0924
chr5	101013359	101014793	30.4362
chr5	101277942	101278760	23.5351
chr5	102090235	102091425	38.3103
chr5	103169579	103170853	31.8423
chr5	103397060	103398276	26.0043
chr5	104179220	104180092	25.5099
chr5	104727745	104729295	43.5658
chr5	104748879	104749899	28.2336
chr5	104974633	104975789	36.3779
chr5	114691164	114692242	29.1137
chr5	114694937	114695493	12.5614
chr5	116099315	116100571	28.0327
chr5	116157282	116158856	43.184
chr5	116160432	116161646	25.7117
chr5	116279450	116280704	36.2461
chr5	116281133	116282695	34.6106
chr5	116282919	116284419	38.887
chr5	120444379	120445225	25.1707
chr5	124298950	124299848	37.45
chr5	127094307	127095599	31.0054
chr5	133801530	133803114	47.8708
chr5	141114902	141116006	40.033
chr5	141624821	141625847	30.6159
chr5	152357735	152358809	31.8624
chr5	154026010	154027552	47.941
chr5	154028780	154029814	26.5687
chr5	157345541	157346719	31.5948
chr5	157371024	157371824	12.5927
chr5	158998683	158999461	21.0116
chr5	163341473	163342995	32.7795
chr5	165501396	165502348	35.1743
chr5	166405670	166406640	30.1559
chr5	170948413	170949577	20.6606
chr5	173845923	173846759	22.562
chr5	173984316	173985226	27.2512
chr5	174026776	174027534	22.03
chr5	178882626	178883782	43.079
chr5	179840006	179840862	25.9041
chr6	867838	869006	32.0836
chr6	1227869	1229017	23.4956
chr6	3511389	3512305	23.3521
chr6	3518181	3519107	26.4917
chr6	4322592	4324122	34.3326
chr6	4420179	4421051	25.7468
chr6	4426689	4427955	35.1584
chr6	4550161	4551191	29.5146
chr6	4580194	4581226	27.0198
chr6	4647378	4648458	29.1654
chr6	6737206	6738088	21.7815
chr6	6856762	6858298	39.2926
chr6	6860869	6861995	31.9958
chr6	6886559	6887773	33.9959
chr6	6890758	6892340	45.6754
chr6	6927577	6928427	27.9979
chr6	6969175	6970715	34.6461
chr6	6972340	6973216	26.3312
chr6	7025360	7026842	38.7451
chr6	7051454	7053026	54.8883
chr6	7672720	7674110	41.282
chr6	7675379	7676437	23.8308
chr6	8234163	8235035	22.7362
chr6	10201794	10203094	25.4329
chr6	10314654	10315960	39.7375
chr6	10316209	10317223	28.1786
chr6	10331647	10332535	10.7242
chr6	14664573	14665551	27.4779
chr6	14797963	14799179	31.298
chr6	14966160	14967170	20.9988
chr6	14967235	14968805	32.0398
chr6	15017967	15018971	30.2339
chr6	16964717	16965545	20.5345
chr6	18053205	18054625	39.7189
chr6	20334370	20335400	27.9406
chr6	21360171	21361413	36.4711
chr6	21386507	21387711	26.8864
chr6	21392223	21393173	23.7084
chr6	21393627	21394603	28.0572
chr6	21423055	21424261	29.4074
chr6	26757807	26758835	33.4409
chr6	27512874	27514128	20.5838
chr6	27514932	27515686	22.3155
chr6	27520046	27521632	25.7018
chr6	27523816	27524210	3.98402
chr6	27533461	27534675	42.2853
chr6	27535566	27536902	34.6337
chr6	27543561	27544321	20.1927
chr6	27559879	27561423	33.5414
chr6	27569411	27570845	40.0545
chr6	27572696	27574124	26.2675
chr6	27598504	27599922	30.8755
chr6	28554538	28555846	21.3795
chr6	28556855	28557971	28.2926
chr6	28583440	28585006	31.1498
chr6	28600832	28602230	26.5606
chr6	28602679	28603795	32.8304
chr6	28606215	28607411	21.365
chr6	28641133	28642299	28.0083
chr6	28677227	28678811	28.6155
chr6	28715168	28716376	27.8466
chr6	28725477	28726579	28.9412
chr6	28805857	28807241	29.8136
chr6	28831588	28832260	25.0273
chr6	28863201	28864687	36.6116
chr6	28890843	28892405	43.9122
chr6	28907930	28909464	32.0976
chr6	28911144	28912642	23.6847
chr6	28918328	28919342	22.0972
chr6	28948033	28949605	33.5913
chr6	28952794	28954176	38.639
chr6	28955922	28957454	38.8044
chr6	28984381	28985361	23.6892
chr6	29596213	29597243	31.2988
chr6	29600126	29601390	47.6438
chr6	29617249	29618589	30.246
chr6	29690545	29692109	40.1516
chr6	29716428	29717464	32.6422
chr6	30028581	30029703	25.2224
chr6	30034249	30035637	41.2867
chr6	30038636	30040148	34.8293
chr6	30041244	30042796	44.0495
chr6	30065644	30066628	29.4005
chr6	30069382	30070580	36.6034
chr6	30180580	30182164	36.3167
chr6	30293759	30295249	43.8057
chr6	30312461	30313561	41.5677
chr6	30364417	30365239	20.1624
chr6	30420952	30421882	20.7826
chr6	30456691	30457815	38.2827
chr6	30483603	30484589	32.6502
chr6	30523392	30524958	56.9727
chr6	30538442	30539888	42.3337
chr6	30582260	30583836	40.813
chr6	30584470	30586054	44.5087
chr6	30594233	30595217	38.9143
chr6	30614430	30615958	58.214
chr6	30646654	30647488	22.1691
chr6	30654067	30655649	43.9548
chr6	30657925	30659471	41.6845
chr6	30684547	30686129	41.066
chr6	30688418	30689926	48.8382
chr6	30698255	30699225	25.9872
chr6	30709697	30711215	44.6178
chr6	30711779	30712809	32.8238
chr6	30806993	30808309	39.3661
chr6	30811595	30812343	22.6249
chr6	30815007	30815959	14.5673
chr6	30851410	30852960	51.3684
chr6	30875182	30876314	42.2814
chr6	30881232	30882642	40.2275
chr6	30910111	30911077	35.1844
chr6	30922765	30924129	37.5261
chr6	30956015	30956985	31.7059
chr6	31010290	31011166	20.9547
chr6	31013424	31014448	25.9122
chr6	31081970	31083002	32.9407
chr6	31104936	31106176	36.0727
chr6	31109585	31111115	34.6022
chr6	31125334	31126868	31.9468
chr6	31137244	31138824	53.3675
chr6	31147942	31148976	34.7768
chr6	31465365	31466343	29.1451
chr6	31509637	31511223	46.2052
chr6	31514253	31515839	49.8668
chr6	31548291	31549341	31.6174
chr6	31560635	31561333	29.134
chr6	31587667	31589223	59.0018
chr6	31619905	31621317	38.214
chr6	31628169	31628937	21.0457
chr6	31633007	31634529	44.8926
chr6	31650517	31651779	38.4467
chr6	31657924	31658828	30.5287
chr6	31670575	31671705	22.3357
chr6	31696603	31698155	35.9219
chr6	31703538	31704654	43.1463
chr6	31707018	31708512	49.1548
chr6	31737333	31738433	28.439
chr6	31740378	31741216	21.1742
chr6	31742877	31744405	37.4021
chr6	31745251	31745959	17.6738
chr6	31762926	31764350	46.4572
chr6	31774086	31775416	41.2462
chr6	31782277	31783861	47.7148
chr6	31788746	31790110	44.0357
chr6	31794459	31796019	46.6959
chr6	31797755	31798183	8.94255
chr6	31801681	31803229	55.1465
chr6	31830046	31831628	57.3553
chr6	31864831	31866107	50.8639
chr6	31913258	31914060	24.4903
chr6	31916615	31917397	28.5627
chr6	31926162	31927548	36.0961
chr6	31939410	31940792	47.1265
chr6	32015748	32016610	25.7763
chr6	32050367	32051253	29.1318
chr6	32055924	32056232	1.99986
chr6	32095182	32096764	47.1809
chr6	32097497	32099003	51.1398
chr6	32111857	32112779	28.2558
chr6	32116055	32117209	30.2469
chr6	32121065	32122615	46.2905
chr6	32134545	32135715	39.8664
chr6	32143043	32144349	45.1909
chr6	32144852	32146434	39.1127
chr6	32157719	32158709	41.2811
chr6	32160040	32161006	27.795
chr6	32163434	32164998	48.3597
chr6	32805645	32807061	29.0376
chr6	32812145	32812935	28.8646
chr6	32820977	32822503	32.3739
chr6	32861684	32863108	39.7539
chr6	32935778	32937358	51.321
chr6	32939022	32940544	35.1938
chr6	32950637	32951709	22.6539
chr6	33164557	33166069	23.8424
chr6	33167183	33168753	51.145
chr6	33171673	33173085	46.6164
chr6	33175906	33176264	2.99125
chr6	33216211	33217769	37.542
chr6	33238814	33240380	40.1134
chr6	33244204	33245782	50.4853
chr6	33247485	33248565	44.9182
chr6	33256472	33258046	47.6137
chr6	33264899	33266085	38.9555
chr6	33266343	33267921	35.9381
chr6	33282169	33283103	23.7027
chr6	33285205	33286779	36.9067
chr6	33290107	33291689	42.619
chr6	33329836	33330624	14.9476
chr6	33345225	33345939	14.9798
chr6	33358561	33360133	50.3942
chr6	33377740	33378994	51.3365
chr6	33385489	33386581	46.6824
chr6	33393062	33394202	41.483
chr6	33421602	33423036	34.9811
chr6	33479715	33480483	30.88
chr6	37726391	37727185	22.8421
chr6	40879880	40880732	22.3754
chr6	41410294	41411746	47.4855
chr6	41427207	41428063	32.6551
chr6	44561051	44561795	20.7596
chr6	58776129	58777667	31.5612
chr6	58778441	58780003	26.0391
chr6	61911160	61911986	14.1363
chr6	61913912	61914600	15.7043
chr6	62283629	62284731	19.417
chr6	64150296	64151070	16.3744
chr6	78359530	78360866	32.0724
chr6	88578782	88579642	26.2888
chr6	89225539	89226387	16.4219
chr6	93433106	93433934	29.2013
chr6	93725982	93727450	23.1902
chr6	95964515	95965527	19.5015
chr6	95966817	95968323	49.0426
chr6	100676330	100677842	36.4653
chr6	103814855	103815751	26.1978
chr6	106439569	106441083	40.7733
chr6	112734802	112735626	21.2147
chr6	113200628	113201852	29.4206
chr6	113885538	113886494	25.7539
chr6	113963696	113965078	33.5594
chr6	114039840	114041030	24.8312
chr6	120048251	120049655	36.2074
chr6	120151018	120152410	35.582
chr6	121252194	121253730	5.99022
chr6	121893357	121894887	30.8492
chr6	121897064	121897902	25.0363
chr6	121940960	121941856	23.8791
chr6	125684233	125685779	39.9224
chr6	125849369	125850773	36.8026
chr6	134700055	134700711	25.4347
chr6	135143592	135144654	23.782
chr6	138275847	138277101	40.0346
chr6	138298709	138300171	31.2823
chr6	138356942	138357996	25.6373
chr6	139855073	139855903	19.978
chr6	140468843	140470319	49.8056
chr6	140757202	140758244	27.7923
chr6	145603849	145605103	23.8392
chr6	147768973	147770083	36.1687
chr6	150777256	150778352	24.6367
chr6	154996385	154997499	28.8572
chr6	156868780	156869426	16.2662
chr6	156982580	156983536	30.2398
chr6	157040259	157041843	45.4492
chr6	158152708	158153656	25.9939
chr6	167646649	167647871	25.6073
chr6	167648595	167649473	17.184
chr6	169155657	169156883	26.0044
chr6	170488995	170489683	15.89
chr7	474467	475547	30.8334
chr7	1407812	1409366	43.1465
chr7	10618838	10620006	37.6664
chr7	12130666	12131016	3.99401
chr7	15928921	15929715	21.2044
chr7	22704580	22705786	39.2686
chr7	22707166	22708420	36.131
chr7	22711318	22712280	30.8257
chr7	24504332	24505190	31.1946
chr7	24506667	24507595	14.9468
chr7	24561379	24562303	24.5633
chr7	25772077	25772987	31.4754
chr7	26068983	26069985	24.2633
chr7	26118324	26119372	31.7448
chr7	26120893	26122173	41.5465
chr7	26122593	26123569	25.8119
chr7	35576433	35577709	32.9993
chr7	36123776	36125060	35.3954
chr7	45280509	45281411	23.0852
chr7	45291186	45291890	16.9883
chr7	45387024	45388090	23.0698
chr7	51030312	51031392	39.1515
chr7	51435605	51437187	26.8155
chr7	54731618	54733182	40.7213
chr7	56438709	56440285	31.8457
chr7	61078571	61079979	25.0611
chr7	61083181	61084017	18.8718
chr7	61967030	61968584	23.0869
chr7	61969832	61971396	25.8382
chr7	62528455	62529291	25.7229
chr7	63249468	63250880	45.1222
chr7	63360210	63361626	43.1271
chr7	63385440	63387008	46.116
chr7	64699656	64700628	30.5258
chr7	64710653	64711433	24.4495
chr7	64711876	64713370	47.8649
chr7	64733404	64734964	39.4523
chr7	83906635	83907731	25.2396
chr7	98099524	98100896	45.5067
chr7	98149333	98150767	30.8895
chr7	101372500	101373410	29.8213
chr7	106208747	106209885	33.7136
chr7	110082268	110083040	21.2197
chr7	112261661	112262887	39.4377
chr7	112286477	112287679	28.345
chr7	112341221	112342271	32.3283
chr7	113061453	113062283	22.9707
chr7	114866113	114867151	21.4607
chr7	118909935	118910789	20.215
chr7	119482640	119483504	22.7132
chr7	121354533	121355525	20.3869
chr7	124821740	124822436	21.6446
chr7	127087127	127088075	25.7221
chr7	131304408	131305070	31.5853
chr7	131322870	131324374	36.9081
chr7	138037106	138038318	25.9929
chr7	139967013	139968069	38.9924
chr7	144779418	144780400	29.1023
chr7	152218402	152219918	33.4266
chr7	152220636	152221540	25.8381
chr7	152237201	152238499	30.6292
chr7	152240298	152241860	37.567
chr7	152272028	152273170	36.1295
chr7	153220809	153221765	24.8138
chr8	2262762	2263806	22.6672
chr8	2480686	2481406	22.3979
chr8	8299975	8300921	19.2685
chr8	8468704	8469644	31.8732
chr8	15744353	15745287	28.9649
chr8	19944080	19944742	15.2574
chr8	30769208	30770770	52.829
chr8	31096107	31097039	29.2958
chr8	32784870	32786082	38.7089
chr8	33109806	33110902	23.8497
chr8	34294608	34295730	30.1879
chr8	37310570	37312040	31.9165
chr8	37411749	37413331	38.4638
chr8	37417728	37418698	30.1455
chr8	37424030	37425246	37.1129
chr8	37446394	37447442	32.8671
chr8	37448573	37449555	35.6559
chr8	37455760	37457002	33.9526
chr8	40114393	40115285	23.9448
chr8	40951111	40952003	24.0244
chr8	43821811	43823187	19.8582
chr8	43827688	43828424	11.7428
chr8	43831245	43832167	17.956
chr8	46841567	46843149	18.6209
chr8	46844190	46845772	26.9559
chr8	46846182	46847108	25.6418
chr8	46847988	46848740	16.7658
chr8	46851770	46853148	26.0036
chr8	46853755	46854639	18.3836
chr8	47956543	47957745	30.619
chr8	49426721	49427577	25.7406
chr8	50313675	50314573	31.8856
chr8	52920442	52921726	27.927
chr8	53931212	53932134	29.751
chr8	55439438	55440844	30.3958
chr8	57964480	57965464	22.397
chr8	57967242	57968246	25.2946
chr8	59230715	59231513	22.5997
chr8	62051270	62052822	36.5459
chr8	63077122	63078260	34.5258
chr8	64277112	64278004	18.7322
chr8	66860190	66861414	32.3144
chr8	70891886	70893414	27.4072
chr8	70906370	70907946	34.9341
chr8	78462450	78463156	8.33802
chr8	81318552	81320064	35.1112
chr8	89603699	89605257	34.8516
chr8	89648219	89648935	10.2333
chr8	89979184	89979926	24.9006
chr8	90712418	90713614	34.1434
chr8	101859349	101860247	32.5537
chr8	101872083	101873235	31.6352
chr8	103742891	103743945	24.8966
chr8	103769440	103770950	41.6964
chr8	103973150	103974272	42.5499
chr8	110757090	110758170	25.5217
chr8	111072418	111073200	18.5792
chr8	116345903	116346977	27.4009
chr8	118725185	118726557	39.9328
chr8	122815181	122816649	40.3231
chr8	123029213	123030543	32.8407
chr8	123119009	123119795	23.2978
chr8	123698702	123699958	41.7532
chr8	125900688	125901622	24.3658
chr8	126552699	126554227	30.0863
chr8	128607947	128609333	37.3348
chr8	128680827	128681935	31.3635
chr8	129326480	129327740	26.423
chr8	131511281	131512119	21.438
chr8	131515084	131515974	21.604
chr8	131530482	131531846	48.4992
chr8	131539609	131541075	46.5538
chr8	134387548	134388680	33.6313
chr8	134636541	134638009	36.1004
chr8	134657755	134658769	24.8334
chr8	134708406	134709808	32.2296
chr8	135917964	135918912	21.8798
chr8	140417330	140418588	28.9127
chr9	6079835	6080995	38.0793
chr9	8261489	8262457	29.7725
chr9	10674279	10675341	20.6651
chr9	11618109	11619055	31.5365
chr9	13513456	13514474	29.7156
chr9	19925791	19926745	32.1297
chr9	21696103	21697123	35.5479
chr9	24117844	24118872	31.096
chr9	27675143	27675937	29.0889
chr9	30574086	30575656	34.2915
chr9	31272466	31273932	32.5348
chr9	31808119	31809303	25.4323
chr9	36486798	36488350	52.915
chr9	36765474	36766690	38.1571
chr9	38186333	38187525	27.7376
chr9	38195368	38196304	29.9925
chr9	38201333	38202893	32.4566
chr9	38226042	38227626	54.572
chr9	38239269	38240323	22.2501
chr9	38250815	38251765	28.4955
chr9	83989828	83991400	33.9052
chr9	84004070	84005426	31.0006
chr9	84005621	84006611	18.7925
chr9	84429067	84430217	25.4937
chr9	84430402	84431620	31.5581
chr9	84434606	84435504	30.1104
chr9	89951991	89953515	31.8188
chr9	89986922	89988130	33.5593
chr9	90022364	90023582	32.4227
chr9	90024759	90025871	27.6165
chr9	90691046	90692330	42.4655
chr9	90928085	90929377	42.4783
chr9	90946927	90948453	34.5532
chr9	96660181	96661209	30.7283
chr9	107831590	107832364	19.6445
chr9	107900430	107901908	43.2393
chr9	108663620	108664574	26.5609
chr9	109240246	109241762	25.3025
chr9	109556064	109557010	27.8823
chr9	110184209	110185099	25.7115
chr9	110187110	110188560	41.2261
chr9	110319313	110320547	33.3541
chr9	110361314	110362086	25.4037
chr9	110389929	110390703	27.8082
chr9	110395202	110396226	29.5558
chr9	110761142	110762062	24.9027
chr9	113861111	113862673	36.9246
chr9	116420076	116420848	22.0898
chr9	120249520	120250474	25.9606
chr9	120318254	120319052	17.8418
chr9	120954202	120955014	23.0979
chr9	122318098	122318988	38.8435
chr9	126894824	126896384	35.8505
chr9	126905195	126906767	31.2201
chr9	126906798	126907746	25.1971
chr9	132020422	132021346	38.2594
chr9	132175742	132176592	45.633
chr9	133243806	133244558	21.9257
chr9	133265530	133266546	31.2911
chrX	185344	186278	42.2498
chrX	4628085	4629435	39.8336
chrX	9319526	9320438	26.6442
chrX	27416479	27417457	31.9019
chrX	39547489	39548987	70.8002
chrX	39589459	39590559	32.1729
chrX	39614625	39615375	18.5775
chrX	39616755	39617931	31.2656
chrX	39663540	39664992	43.5923
chrX	40137726	40138596	24.4325
chrX	40333140	40334208	39.8044
chrX	40831567	40832337	23.0921
chrX	41969333	41970101	17.1538
chrX	42835178	42836126	12.5934
chrX	46121469	46122467	30.2104
chrX	51149485	51150309	27.1323
chrX	52004536	52005486	32.2914
chrX	53024264	53025446	28.5429
chrX	53839581	53841137	34.5972
chrX	54665305	54666819	45.1014
chrX	55934600	55935932	37.1481
chrX	58561111	58561827	11.4363
chrX	61718613	61719401	12.3863
chrX	64502666	64503316	12.3206
chrX	65724192	65725032	16.5874
chrX	65948420	65949398	27.416
chrX	68132390	68132890	6.8408
chrX	68326886	68327926	42.8551
chrX	68607257	68608109	21.2924
chrX	79806074	79806908	19.3197
chrX	83984564	83985308	22.4769
chrX	95660537	95661787	33.1747
chrX	95792769	95794129	33.2866
chrX	97097184	97098208	25.6746
chrX	98626778	98627508	29.3821
chrX	106682553	106683499	23.78
chrX	106792511	106793295	20.3663
chrX	106806270	106807834	31.0985
chrX	108297037	108298027	21.9267
chrX	109070296	109071638	22.9314
chrX	109083000	109084066	24.6351
chrX	112240647	112241589	26.757
chrX	125606409	125607747	30.6781
chrX	125864455	125865209	10.3245
chrX	131410879	131411443	14.6269
chrX	136520096	136520862	24.8167
chrX	140215273	140216299	26.8415
chrY	134872	135642	33.1446
chrY	10020081	10021359	35.2249
chrY	10021756	10022964	30.8229
chrY	10023245	10024761	37.845
chrY	10024979	10026563	39.7534
chrY	10027844	10028454	9.40355
chrY	10029107	10029981	17.9575
chrY	10031252	10032706	28.6909
chrY	10032817	10033853	24.4107
chrY	10035535	10037031	34.4647
chrY	10037523	10038163	20.3453
chrY	13449512	13451078	47.6753
chrY	13457741	13459085	43.9801
chrY	13459822	13461256	29.1788
chrY	13461302	13462854	31.1855
chrY	13464025	13464821	17.4904
chrY	13466839	13468419	28.8635
chrY	13469692	13470702	28.174
chrY	13475518	13477030	32.2525
chrY	13478796	13479792	18.955
chrY	13480560	13482084	31.7533
chrY	13483029	13484609	28.744
chrY	13485300	13486824	27.6591
chrY	13487343	13488399	46.9117
chrY	13488702	13490054	35.0566
chrY	13842272	13843112	21.2672
chrY	13843415	13844307	21.5812
chrY	13851339	13852207	26.714
chrY	58819435	58820057	20.2167
chrY	58984776	58985746	24.5866

## Sheet: primed_hESC
chr1	564374	565956	35.1877
chr1	567512	569088	28.2758
chr1	569159	570683	38.5045
chr1	5179359	5180305	19.5376
chr1	5484589	5485403	24.5874
chr1	5541682	5542564	21.9113
chr1	5777421	5778551	21.5625
chr1	5805577	5806453	32.024
chr1	5858037	5858837	35.1014
chr1	8276520	8278080	39.0484
chr1	8326446	8327480	39.3375
chr1	9488355	9489901	39.728
chr1	9515279	9516555	34.5984
chr1	10926362	10926674	1.9996
chr1	11650330	11651076	31.2843
chr1	11653902	11654994	23.8459
chr1	14292018	14292898	27.7298
chr1	14439976	14440942	19.4081
chr1	14462423	14463547	40.8906
chr1	14608940	14609768	19.628
chr1	18883448	18885032	33.0636
chr1	18901791	18902739	29.0713
chr1	19336049	19336881	31.4618
chr1	22576931	22577879	37.1771
chr1	22590316	22591884	27.6521
chr1	22643536	22644470	26.6796
chr1	22646717	22647795	32.7424
chr1	22676484	22677546	33.9362
chr1	25427706	25428600	27.5325
chr1	29839643	29840543	29.7423
chr1	30179422	30180418	27.0162
chr1	30321760	30322506	17.5456
chr1	30349623	30350373	16.4685
chr1	30374231	30375177	30.5257
chr1	30396573	30397491	31.9161
chr1	30446553	30448135	32.4451
chr1	30478617	30479783	32.5025
chr1	30558233	30559421	40.9285
chr1	30578804	30579718	30.0303
chr1	30726505	30727389	35.0984
chr1	34885088	34885922	26.64
chr1	35012258	35013300	26.1821
chr1	35055445	35056511	37.245
chr1	35063073	35064075	22.6102
chr1	35108132	35108804	14.0301
chr1	35146668	35147896	29.6322
chr1	35149680	35150584	21.616
chr1	37008210	37009204	23.1876
chr1	37018913	37020191	24.413
chr1	37041345	37042261	25.9592
chr1	37074662	37075472	23.9274
chr1	37169029	37169923	24.0064
chr1	37720569	37721689	29.8084
chr1	37740396	37741318	33.3554
chr1	37791330	37792192	23.7781
chr1	37828262	37829306	27.5917
chr1	37860289	37861429	38.1128
chr1	38605222	38606686	35.0371
chr1	38735702	38737124	33.4343
chr1	38757548	38758594	30.0756
chr1	38897038	38898340	38.9638
chr1	38917142	38918084	24.1599
chr1	38955046	38956312	33.0502
chr1	38968127	38969307	26.1778
chr1	39023518	39025094	38.1835
chr1	39043877	39044761	34.7342
chr1	39052208	39053274	18.8864
chr1	39073737	39074605	24.7065
chr1	39193094	39194654	38.4557
chr1	41788275	41789121	23.8058
chr1	41796275	41797481	30.8982
chr1	41823486	41824032	13.535
chr1	41826359	41827935	55.6698
chr1	41831920	41833470	33.2388
chr1	41837123	41838621	45.6082
chr1	41847230	41848796	62.9676
chr1	41852903	41854153	30.5648
chr1	41860127	41861647	38.1099
chr1	41869878	41870714	22.3184
chr1	41882495	41883373	29.4053
chr1	43501320	43502418	23.6619
chr1	43535142	43536032	21.9093
chr1	43538989	43539911	23.5862
chr1	47998390	47999844	45.8564
chr1	48029979	48030975	31.3608
chr1	48035392	48036136	16.853
chr1	48041756	48042664	23.0342
chr1	48090009	48090755	26.8162
chr1	48152195	48153377	28.5514
chr1	50798391	50799923	49.1116
chr1	54939783	54941339	44.276
chr1	54945720	54946752	30.7144
chr1	54953339	54954897	47.5612
chr1	54955302	54956882	37.0786
chr1	55742810	55743910	24.352
chr1	55755132	55755868	14.7282
chr1	55789022	55790334	27.1805
chr1	55844000	55844812	19.928
chr1	55948990	55949870	20.4524
chr1	56184223	56185351	19.1536
chr1	56756891	56757787	23.9525
chr1	56874459	56875281	22.7922
chr1	56902486	56903478	35.5199
chr1	59478486	59480054	40.6492
chr1	59538008	59539104	34.7102
chr1	59543338	59544922	34.405
chr1	60622101	60623187	24.9527
chr1	60746550	60747568	18.1814
chr1	61144915	61145963	22.7034
chr1	61352302	61353244	34.5706
chr1	61371129	61372343	26.054
chr1	61377519	61378319	25.5186
chr1	61408339	61409427	29.2898
chr1	61471018	61472536	39.0807
chr1	62054216	62055322	40.0504
chr1	63428246	63429452	37.741
chr1	63539156	63540464	38.8177
chr1	63553472	63554372	16.7437
chr1	66153269	66154083	23.9307
chr1	67965857	67966879	25.5794
chr1	67980928	67981906	22.6065
chr1	68017744	68018574	22.7313
chr1	68027059	68028033	30.1602
chr1	68066978	68067914	33.2634
chr1	68758857	68760393	33.6673
chr1	68808033	68808991	29.7196
chr1	69065484	69066694	21.3534
chr1	69369873	69370793	22.7478
chr1	69440997	69442257	24.4158
chr1	69442461	69443559	29.8864
chr1	69542497	69543817	35.232
chr1	69709544	69710418	22.0323
chr1	69750007	69750747	16.3608
chr1	70994079	70995019	18.5816
chr1	71140758	71142210	29.9926
chr1	71150712	71151934	29.5444
chr1	71193388	71194410	21.3265
chr1	71210694	71211706	35.2569
chr1	73012841	73013701	19.8059
chr1	73022899	73023825	25.2075
chr1	73190394	73191458	31.8198
chr1	73531046	73532002	21.4332
chr1	73642265	73643219	28.2269
chr1	73867084	73867940	20.1478
chr1	74408800	74409514	15.8597
chr1	75540161	75541497	30.8051
chr1	76457058	76457788	21.5804
chr1	79658598	79659862	31.0289
chr1	79727941	79729125	31.3855
chr1	80317504	80318244	27.9178
chr1	80620999	80621487	5.87696
chr1	80623231	80624191	30.7271
chr1	80646929	80647715	18.17
chr1	80975421	80976215	15.242
chr1	81139625	81140547	25.4089
chr1	81719919	81720753	10.9208
chr1	82950998	82952298	26.081
chr1	83030644	83031406	16.8804
chr1	83240978	83241724	30.3527
chr1	83313579	83314467	25.9093
chr1	83444353	83445185	23.2785
chr1	84157915	84159375	40.1951
chr1	85218885	85219779	19.0171
chr1	87276888	87278002	24.7725
chr1	87691359	87692663	30.3619
chr1	88063952	88064878	20.313
chr1	88108186	88108804	13.2352
chr1	88151079	88151861	18.4331
chr1	88188586	88189498	22.8514
chr1	88527079	88527707	12.5622
chr1	88645998	88646922	23.4645
chr1	88927865	88929049	41.3322
chr1	90868568	90869366	30.7004
chr1	91016072	91017152	28.9908
chr1	91026738	91028262	29.8406
chr1	91057123	91057955	20.1325
chr1	91081725	91082611	18.0239
chr1	91249690	91250598	19.4741
chr1	91274163	91275523	27.6123
chr1	91300837	91302397	45.9445
chr1	91304035	91304807	16.3393
chr1	91306732	91307626	31.9419
chr1	91316212	91317554	43.0166
chr1	91588766	91589958	34.0097
chr1	91631011	91632567	30.0577
chr1	94791363	94792937	27.1181
chr1	95126156	95127378	32.4562
chr1	95153722	95155052	41.2933
chr1	95178989	95180105	38.8655
chr1	96468402	96469560	18.686
chr1	96940529	96941655	29.9982
chr1	97025116	97025992	34.7181
chr1	97046179	97047101	20.4181
chr1	97061391	97062355	23.917
chr1	101593543	101594355	18.0846
chr1	101774607	101776189	42.6735
chr1	101822838	101823498	13.4929
chr1	101847504	101848238	24.4887
chr1	102118810	102119852	28.4763
chr1	102572741	102573859	19.0719
chr1	103015994	103016910	28.7022
chr1	103715780	103716940	25.4897
chr1	104674690	104675586	17.8319
chr1	105679766	105680822	22.5509
chr1	105958776	105959434	17.8749
chr1	107288985	107290195	30.68
chr1	107466797	107467565	23.722
chr1	108869922	108870938	23.6228
chr1	111322898	111324068	28.102
chr1	112781873	112782759	22.2128
chr1	113346293	113347583	25.9366
chr1	113351603	113352665	25.3037
chr1	113360171	113361731	30.2393
chr1	114575663	114576449	20.7791
chr1	114580413	114581351	20.9824
chr1	114825247	114825959	18.7242
chr1	116012049	116012877	21.1971
chr1	116088222	116089442	38.6869
chr1	117395792	117397268	39.8319
chr1	117811008	117812504	43.8125
chr1	118300852	118302334	27.4733
chr1	118792598	118793504	19.5057
chr1	119025466	119026694	33.9671
chr1	119028509	119029471	29.2059
chr1	121483673	121485249	28.0197
chr1	142537797	142539355	31.164
chr1	144008010	144009016	29.134
chr1	144009420	144010236	15.1326
chr1	144010263	144011215	29.5418
chr1	147718517	147719595	15.7859
chr1	147726799	147727675	15.2417
chr1	147736300	147737882	36.0204
chr1	147752456	147753422	17.6333
chr1	149223569	149225071	32.7334
chr1	157210498	157211606	26.3692
chr1	161391530	161392534	28.9551
chr1	161397119	161398529	25.2759
chr1	161409713	161410801	38.7428
chr1	162958413	162959243	20.6261
chr1	163531244	163532490	35.7015
chr1	163566071	163567357	25.572
chr1	163897697	163898419	16.7951
chr1	164290068	164291012	36.4219
chr1	164392196	164393012	19.1275
chr1	164951959	164952911	25.9945
chr1	165098568	165099422	30.6864
chr1	165113703	165114767	22.5216
chr1	166352349	166353057	15.7702
chr1	166402682	166403460	17.0948
chr1	168451206	168452054	19.3818
chr1	168887948	168889246	25.1808
chr1	171389775	171390511	29.7174
chr1	171400718	171402016	27.9643
chr1	172696878	172697614	23.8998
chr1	173091778	173093034	26.0302
chr1	175801126	175802428	35.6195
chr1	175833865	175835413	40.7776
chr1	175856678	175857758	27.0285
chr1	176343952	176344978	14.3065
chr1	177382976	177383836	13.454
chr1	177456404	177457204	18.4478
chr1	177748817	177749779	28.9306
chr1	177763257	177764347	30.1156
chr1	181111059	181112409	32.7732
chr1	181135074	181136366	27.5071
chr1	181287077	181288351	31.2994
chr1	181392157	181393249	22.1952
chr1	181393742	181394648	20.876
chr1	181905782	181906956	29.8621
chr1	181938571	181939903	42.0605
chr1	185369661	185370763	26.038
chr1	185528601	185529523	29.607
chr1	185564959	185565709	16.8097
chr1	185615215	185616059	19.3935
chr1	186574607	186575657	24.7905
chr1	187343447	187344437	20.8988
chr1	187593575	187594653	27.4932
chr1	187897287	187898227	23.0775
chr1	188751166	188752046	26.3014
chr1	189118472	189119568	25.6235
chr1	189677576	189678384	22.3449
chr1	191800519	191801189	13.8689
chr1	192856404	192857272	23.239
chr1	193511519	193512483	25.0123
chr1	193531056	193531910	19.7373
chr1	193557143	193558255	19.8627
chr1	193710050	193710894	17.9231
chr1	193735316	193736160	14.3887
chr1	194086368	194087436	25.9028
chr1	194143237	194144277	27.0063
chr1	194144975	194145933	18.7285
chr1	194264636	194265438	23.1611
chr1	194311568	194312678	27.3382
chr1	195305536	195306664	33.9285
chr1	195314126	195314832	28.3043
chr1	195797364	195798146	14.8906
chr1	196002891	196003799	13.7963
chr1	198025244	198026052	17.1914
chr1	199212302	199213224	26.5233
chr1	199241467	199242351	24.7228
chr1	199279900	199281418	32.8176
chr1	199306293	199306959	18.9611
chr1	199391120	199392064	26.6096
chr1	199432438	199433292	19.6233
chr1	199656140	199656960	20.6438
chr1	199716760	199717812	30.4744
chr1	200248794	200249546	18.2015
chr1	200259162	200260056	18.1293
chr1	200452275	200453459	21.5576
chr1	200457417	200458461	27.2861
chr1	201560561	201561887	39.2636
chr1	201563442	201564474	22.8256
chr1	203540845	203542043	28.7825
chr1	204732607	204733701	30.4345
chr1	207432621	207433329	17.4093
chr1	208136125	208137683	39.3345
chr1	208634847	208635637	17.6022
chr1	208825416	208826428	24.9638
chr1	208954362	208955920	43.4826
chr1	209328481	209329533	23.887
chr1	209330419	209331451	30.4351
chr1	209363780	209364654	20.615
chr1	209372650	209373952	32.276
chr1	209380752	209381966	35.1777
chr1	209421553	209423079	25.41
chr1	209508087	209509009	17.2432
chr1	209527441	209528545	23.2706
chr1	209530008	209530738	16.0194
chr1	209548707	209549573	14.3687
chr1	209686373	209687187	22.2376
chr1	213572744	213573626	17.3404
chr1	213843123	213844705	42.3297
chr1	213935224	213935938	27.7522
chr1	214296384	214297092	17.5156
chr1	214360418	214361110	22.6369
chr1	214387360	214388232	23.7964
chr1	214397475	214399039	34.4939
chr1	215125763	215126535	18.0923
chr1	217506920	217507960	26.9809
chr1	217542859	217543585	22.0996
chr1	217546655	217548065	28.2547
chr1	218207513	218208579	28.1003
chr1	218297107	218297951	22.0901
chr1	218329738	218330546	27.7742
chr1	218337666	218339244	45.0804
chr1	218758651	218760117	30.0006
chr1	218847477	218848509	24.9944
chr1	219437797	219438525	12.9881
chr1	219490876	219491764	16.2436
chr1	219559084	219559782	16.7167
chr1	219702181	219702947	18.2753
chr1	219728420	219729360	22.6753
chr1	220511441	220512911	31.5128
chr1	220541713	220542501	24.7809
chr1	220544492	220545316	20.3501
chr1	220603023	220603929	16.5113
chr1	220635919	220636793	24.2945
chr1	221147594	221148384	12.542
chr1	221342338	221343698	28.57
chr1	221401612	221402812	29.3352
chr1	221651074	221652066	19.4712
chr1	222421082	222421818	20.9102
chr1	222560146	222561342	28.3449
chr1	222627898	222628950	21.8831
chr1	222638245	222639647	39.7143
chr1	223652524	223653636	34.0272
chr1	224238341	224239107	18.5562
chr1	224685563	224687135	33.0497
chr1	224690710	224692116	38.9913
chr1	224700970	224702134	31.2715
chr1	225033906	225034986	26.5544
chr1	225039010	225040390	35.2267
chr1	226662028	226662812	26.2856
chr1	228999915	229000879	30.681
chr1	229017830	229018778	26.0306
chr1	229228445	229230023	29.0534
chr1	229283609	229284535	29.3356
chr1	229326602	229327450	26.7081
chr1	229338622	229339896	38.4592
chr1	229851531	229852589	25.6324
chr1	230108486	230109500	35.9227
chr1	232245826	232247280	38.3472
chr1	232259457	232260457	20.9937
chr1	232279715	232280545	27.8792
chr1	232302432	232303286	24.7447
chr1	232361442	232363004	32.0164
chr1	232416312	232417520	30.0617
chr1	232755768	232756552	20.2917
chr1	232758531	232759405	26.326
chr1	232765051	232766579	49.6583
chr1	233576382	233577420	22.9428
chr1	233595339	233596301	24.5389
chr1	233658616	233659364	22.9353
chr1	233866228	233866982	34.4056
chr1	233874497	233875117	23.7492
chr1	235054152	235054916	22.9181
chr1	235061351	235062189	21.8961
chr1	235092569	235093813	35.0378
chr1	235105918	235107372	41.0303
chr1	235122790	235124060	25.4603
chr1	235158701	235159453	21.3004
chr1	238341003	238341811	20.9508
chr1	238415218	238416208	25.1946
chr1	238540606	238541422	21.1168
chr1	238810758	238811950	27.8822
chr1	239288108	239289672	37.8742
chr1	239405912	239406982	19.2308
chr1	239471809	239472613	26.6171
chr1	241586818	241588340	48.68
chr1	242749106	242750000	19.3199
chr1	242814931	242815979	27.1295
chr1	244326785	244328131	25.5276
chr1	244374208	244375176	26.6973
chr1	244377236	244378310	28.8707
chr1	244397003	244398197	29.9145
chr1	244923540	244924340	25.2311
chr10	2123315	2124367	32.1242
chr10	2179495	2180385	24.6922
chr10	2243624	2244928	32.217
chr10	2498789	2499567	24.9347
chr10	2518814	2520090	35.2153
chr10	2756465	2757615	35.728
chr10	3005953	3007391	26.8281
chr10	3281467	3282317	29.028
chr10	3494146	3495218	29.7127
chr10	3528141	3529213	38.3703
chr10	3710390	3711532	35.7314
chr10	3929707	3930785	39.3208
chr10	4193535	4194301	20.6052
chr10	4433718	4434550	22.2176
chr10	5335940	5336808	29.3063
chr10	5625130	5626356	39.6266
chr10	6689481	6690543	27.2377
chr10	6961781	6962645	24.1745
chr10	7124670	7125432	13.2483
chr10	7127624	7128598	23.5039
chr10	7517029	7518065	33.2064
chr10	8216544	8217446	25.6438
chr10	8373875	8374937	28.934
chr10	8486427	8487205	13.1784
chr10	8881952	8883060	31.2659
chr10	9552267	9553371	19.9726
chr10	9586768	9588006	27.841
chr10	9875629	9876517	23.7982
chr10	9953266	9954364	31.5861
chr10	10335134	10336258	22.6647
chr10	10403315	10404273	27.9935
chr10	10460029	10460865	26.154
chr10	10913714	10914568	30.1799
chr10	16197595	16198339	25.8052
chr10	16237441	16238613	24.3174
chr10	16284622	16286038	39.374
chr10	19777441	19778493	32.9297
chr10	19918260	19919038	14.627
chr10	20002501	20003525	21.6294
chr10	20659078	20660078	22.7115
chr10	20903630	20904612	27.6535
chr10	20987656	20988596	15.8708
chr10	21567247	21568453	29.5902
chr10	21570604	21571968	33.1975
chr10	21581446	21582592	27.795
chr10	21604087	21605523	30.1784
chr10	21625207	21626373	34.7168
chr10	21652949	21653917	22.0259
chr10	21678962	21679804	25.366
chr10	21705883	21706827	28.5356
chr10	22375612	22376678	33.1783
chr10	23932178	23932918	19.8501
chr10	25971281	25972131	33.3364
chr10	26054933	26056485	35.6573
chr10	26107296	26108526	21.1352
chr10	28670519	28671435	24.2445
chr10	28748078	28749608	27.8955
chr10	29163958	29165280	25.5999
chr10	29228108	29229680	36.7834
chr10	29280430	29281194	24.7923
chr10	29314709	29315875	31.6459
chr10	29448213	29449579	34.5155
chr10	29492750	29493660	30.1049
chr10	30823173	30824183	24.3954
chr10	30841791	30843349	37.401
chr10	31073420	31074704	43.8119
chr10	31422799	31423927	31.937
chr10	31475161	31476237	25.7048
chr10	31891814	31893208	53.1248
chr10	31965834	31966998	31.9472
chr10	31996428	31997208	24.6139
chr10	32427800	32429022	38.2671
chr10	33298969	33299933	33.0487
chr10	33360185	33361383	22.8031
chr10	33808275	33809185	25.2425
chr10	34297214	34298268	26.6973
chr10	35194283	35195495	24.5972
chr10	36476060	36477502	26.6003
chr10	36936261	36937129	19.8494
chr10	39128590	39129220	16.1961
chr10	42379546	42380804	42.398
chr10	42384245	42385829	49.5515
chr10	42386764	42388340	56.8379
chr10	42390706	42392288	52.0597
chr10	42393138	42394704	54.0065
chr10	42395755	42397313	48.2822
chr10	42397909	42399203	16.5946
chr10	42399317	42400783	27.139
chr10	42401562	42402486	20.0812
chr10	42526636	42528158	14.8863
chr10	42529509	42531083	23.7167
chr10	42531233	42532639	29.2745
chr10	42534040	42535514	14.5805
chr10	42596569	42597697	49.2009
chr10	42599030	42600560	43.5743
chr10	43428451	43429975	45.4832
chr10	44728779	44729821	26.8199
chr10	45184525	45185297	16.7606
chr10	54229213	54230271	24.573
chr10	54643572	54644904	33.485
chr10	54668023	54669119	23.517
chr10	54682894	54684106	21.1469
chr10	54725336	54726490	35.6415
chr10	54781835	54783141	34.087
chr10	54969434	54970572	13.8051
chr10	55015866	55016832	21.5777
chr10	55117984	55118996	25.4163
chr10	55235985	55237543	34.634
chr10	55238852	55239786	23.7948
chr10	55267625	55268673	21.1444
chr10	55357003	55358325	30.7919
chr10	55358345	55359767	32.3846
chr10	57579596	57580832	34.4516
chr10	57581585	57582393	29.4796
chr10	57738853	57739653	20.3965
chr10	58345715	58346917	27.6053
chr10	58778032	58778846	20.1871
chr10	58861821	58862507	26.4459
chr10	58981768	58982986	37.2085
chr10	59387356	59388484	27.6709
chr10	59416650	59417520	22.8475
chr10	59466398	59467376	22.8567
chr10	59546253	59547485	39.6439
chr10	59657649	59658675	30.7526
chr10	59809959	59811017	24.6258
chr10	60722998	60724228	27.6822
chr10	60726746	60728224	34.5333
chr10	60741428	60742368	19.9202
chr10	60863566	60864510	21.1543
chr10	62811910	62812966	23.699
chr10	64671051	64671911	20.8718
chr10	64683788	64684716	26.9808
chr10	65472453	65474023	36.3946
chr10	65625700	65626970	31.7623
chr10	65631529	65632683	24.0485
chr10	65646614	65647518	27.3977
chr10	65735933	65737497	23.7959
chr10	65800673	65801583	23.7402
chr10	65845617	65846529	25.6734
chr10	65873326	65874314	20.8087
chr10	66144875	66145801	16.8879
chr10	66190204	66191014	19.3772
chr10	67085606	67086294	15.4225
chr10	67329763	67330989	27.9839
chr10	71481278	71482330	33.7824
chr10	71502769	71503543	18.7884
chr10	72730296	72731260	19.521
chr10	72785257	72785897	23.6787
chr10	77297563	77298451	19.8545
chr10	77359765	77360859	23.2876
chr10	78392041	78392949	15.8532
chr10	79470404	79471944	28.8129
chr10	79868760	79869652	24.9165
chr10	79931114	79932204	27.6365
chr10	79938245	79939183	26.0845
chr10	82459023	82460177	33.0234
chr10	82653613	82655187	41.486
chr10	82683727	82684497	20.029
chr10	82704841	82705541	18.3913
chr10	82778682	82779734	28.3096
chr10	82841572	82842492	29.149
chr10	83010651	83012075	35.4715
chr10	83456400	83457252	27.9692
chr10	83464013	83465003	29.9018
chr10	83580074	83580730	16.101
chr10	84837626	84838700	30.2512
chr10	84925902	84926816	21.6359
chr10	84982409	84983485	23.2286
chr10	85033599	85034335	21.4739
chr10	85299389	85300421	32.4675
chr10	85519553	85520729	23.2159
chr10	85630961	85631815	25.3511
chr10	85684646	85685524	34.4011
chr10	85716666	85717406	15.4932
chr10	85742960	85743990	29.8394
chr10	86347246	86348156	28.4344
chr10	86372511	86373905	27.9926
chr10	86425245	86426317	28.8533
chr10	86475399	86476193	19.0919
chr10	86542827	86543825	32.6217
chr10	86687072	86688094	14.2822
chr10	87180206	87181202	25.4171
chr10	87251907	87253323	31.9925
chr10	88343347	88344343	30.5011
chr10	88344750	88345648	22.9651
chr10	88359201	88360261	26.1246
chr10	89793338	89794202	21.8886
chr10	91739617	91740595	22.8481
chr10	92078806	92080142	20.6862
chr10	92123604	92124358	15.8054
chr10	92153823	92154753	17.0686
chr10	92339229	92339965	16.9179
chr10	92352351	92353393	29.6249
chr10	93504283	93505595	33.9798
chr10	94954684	94955562	25.8996
chr10	96892583	96893281	17.8278
chr10	100080398	100081696	25.1797
chr10	102397365	102398353	36.515
chr10	102401849	102402863	36.2642
chr10	102413894	102415432	48.0555
chr10	102430432	102431282	30.8291
chr10	103051135	103052403	42.6855
chr10	103057375	103058573	33.2969
chr10	106340460	106341326	24.9428
chr10	107298299	107299463	33.0648
chr10	107459827	107460749	7.95294
chr10	107711644	107712500	15.4861
chr10	107948864	107949656	20.8601
chr10	108037958	108038750	17.7292
chr10	108070107	108070953	15.0798
chr10	109024178	109025112	30.4059
chr10	109431331	109432489	25.9404
chr10	109574378	109575234	17.4029
chr10	109673740	109675322	45.2071
chr10	110225452	110226784	41.5906
chr10	110357492	110358788	31.7763
chr10	110671212	110672734	43.8082
chr10	111216117	111217587	44.6474
chr10	111234363	111235291	21.9153
chr10	111540409	111541371	21.3049
chr10	112896205	112897527	32.1694
chr10	113041082	113041916	15.33
chr10	113057046	113057922	19.466
chr10	113119699	113120615	24.9687
chr10	113129631	113130623	32.3411
chr10	113265743	113266889	24.818
chr10	113484494	113485440	24.3573
chr10	113515773	113516779	17.3325
chr10	113758756	113759946	33.2452
chr10	114658073	114659643	45.0262
chr10	115213875	115214947	28.6599
chr10	119480068	119481404	37.2014
chr10	120182703	120184141	25.4334
chr10	121887137	121888317	35.1987
chr10	121981199	121982061	15.7809
chr10	122404271	122405091	26.3165
chr10	122722528	122723438	37.115
chr10	122739152	122740734	42.3604
chr10	123048325	123049437	32.7369
chr10	123099450	123100510	33.3345
chr10	123422110	123423090	24.1343
chr10	123427832	123428678	32.5677
chr10	125218696	125220172	35.7925
chr10	125298238	125299038	21.8306
chr10	125318640	125319430	18.5108
chr10	125332384	125333354	22.5323
chr10	125341374	125342234	19.9597
chr10	125342964	125344362	30.7816
chr10	125366198	125367520	29.2607
chr10	126973309	126974079	22.1776
chr10	127058732	127059968	34.7232
chr10	128437381	128438227	19.876
chr10	128527536	128528488	30.3204
chr10	129447655	129448573	24.8371
chr10	129976205	129977235	23.0275
chr10	130007949	130008831	25.3045
chr10	130009932	130010858	36.617
chr10	130066044	130067200	31.3554
chr10	130084619	130085791	50.5473
chr10	130121999	130122957	36.7382
chr10	130338609	130340179	49.2477
chr10	130424688	130425594	26.2353
chr10	130829193	130830361	35.5069
chr10	132176405	132177359	20.1075
chr10	132198967	132199709	24.8723
chr10	132484217	132485527	21.2365
chr10	133251166	133252728	46.1847
chr10	133367882	133368934	29.5948
chr10	133483527	133484871	35.9205
chr10	133508798	133509884	34.7558
chr10	133850559	133851677	32.2037
chr11	8349907	8351345	36.2168
chr11	8359155	8360461	29.944
chr11	10387714	10388836	32.9885
chr11	10403900	10404638	13.9379
chr11	10952580	10953840	49.6049
chr11	10955142	10956652	25.9395
chr11	11049414	11050224	24.2906
chr11	11058240	11059226	19.1909
chr11	11086511	11087599	22.2939
chr11	11093216	11094330	29.908
chr11	11169342	11170490	30.1789
chr11	11177274	11178220	33.859
chr11	11178581	11179279	20.4752
chr11	11756659	11757765	21.5501
chr11	11809168	11810026	20.6183
chr11	12608695	12609847	29.725
chr11	12620727	12621615	27.8498
chr11	13136104	13137032	27.8303
chr11	13855852	13856806	23.1283
chr11	13894434	13895434	31.2357
chr11	15349029	15349977	23.8497
chr11	15573592	15574532	17.9223
chr11	15650857	15651907	16.0187
chr11	15671235	15672819	33.0107
chr11	15732505	15733349	30.5754
chr11	15848241	15849153	18.0167
chr11	15864571	15865635	29.3693
chr11	15866497	15867621	33.0983
chr11	15885682	15886598	21.7203
chr11	15893138	15894310	26.9702
chr11	18874632	18875608	28.2578
chr11	18887110	18888288	29.1231
chr11	22942236	22943036	14.3723
chr11	23561086	23562504	32.3344
chr11	25816063	25816743	14.3202
chr11	25960302	25961088	17.4236
chr11	26032840	26033560	16.8322
chr11	27817525	27818637	25.7039
chr11	27955360	27956108	26.2059
chr11	28587928	28588808	21.2917
chr11	28814487	28815653	34.6711
chr11	29180989	29181749	24.2283
chr11	29365070	29365924	25.6288
chr11	29644435	29645499	27.8398
chr11	30740698	30741644	16.2685
chr11	32194615	32195509	23.3307
chr11	32334175	32335437	29.445
chr11	32354445	32355947	36.3897
chr11	32356174	32357282	34.046
chr11	34009310	34010076	17.347
chr11	34018265	34019361	33.1003
chr11	35103621	35104619	30.2245
chr11	36768002	36769446	32.6901
chr11	37733595	37734441	28.9998
chr11	37984597	37985673	35.2651
chr11	38067528	38068842	17.5039
chr11	39563333	39564557	28.699
chr11	40051914	40052902	26.1635
chr11	41735307	41736357	28.9084
chr11	41943313	41944285	30.1286
chr11	42428423	42429543	36.3234
chr11	42545823	42546769	23.6161
chr11	42617188	42618028	22.8975
chr11	44465293	44466091	21.1017
chr11	44466859	44468097	29.5391
chr11	44489235	44490103	33.683
chr11	44692204	44693678	29.0993
chr11	44733271	44734203	30.8685
chr11	45361517	45362227	17.6005
chr11	45376458	45377474	41.9951
chr11	45392497	45393667	33.9289
chr11	45432160	45433746	47.26
chr11	45599020	45599864	28.7559
chr11	46223459	46224537	30.8306
chr11	47939212	47940078	37.3336
chr11	51569434	51570608	20.5335
chr11	51571758	51572596	16.0253
chr11	51572812	51573710	15.9836
chr11	51579880	51581310	24.92
chr11	51592547	51593585	20.7996
chr11	59030560	59031396	26.0529
chr11	61797295	61798067	26.0208
chr11	68933644	68934802	41.4409
chr11	69249037	69250145	46.0904
chr11	69251583	69252469	41.1325
chr11	69257623	69258997	40.2605
chr11	69335805	69336965	29.0151
chr11	69702961	69704091	39.2359
chr11	69706989	69708135	32.0917
chr11	69795930	69796872	18.4437
chr11	69830362	69831412	31.9855
chr11	70990720	70991520	33.4698
chr11	71054195	71055275	30.506
chr11	79204232	79205424	29.1546
chr11	79419119	79420029	17.0831
chr11	79684960	79685720	30.5093
chr11	80031083	80031897	21.1494
chr11	81131827	81133377	37.8781
chr11	81358551	81359867	30.0644
chr11	81483089	81483951	31.7229
chr11	81670183	81670891	11.3584
chr11	82025940	82026746	18.2677
chr11	82205667	82206687	28.6842
chr11	85904326	85905122	28.208
chr11	86451179	86452443	31.6471
chr11	87132194	87133118	17.0401
chr11	87174407	87175363	36.4382
chr11	87204244	87205272	28.8182
chr11	87423298	87424284	34.1181
chr11	87678141	87678945	24.6679
chr11	87681428	87682294	18.5468
chr11	90170851	90172079	33.3822
chr11	91038354	91039084	23.8847
chr11	91168768	91169570	13.1063
chr11	91536931	91537863	29.9042
chr11	91837231	91838043	21.1182
chr11	91869641	91870881	21.496
chr11	91885208	91886108	17.952
chr11	91944576	91945386	16.2686
chr11	91957866	91959452	41.406
chr11	92805180	92806698	37.1491
chr11	92822236	92823182	12.1204
chr11	93654707	93655521	23.4425
chr11	95070877	95072441	33.9567
chr11	95096712	95097434	20.6681
chr11	95231948	95232992	21.7925
chr11	95325270	95326174	26.4434
chr11	95438515	95439295	16.6012
chr11	96438205	96439085	22.2023
chr11	96478784	96479972	29.5028
chr11	97073215	97074673	24.435
chr11	97554373	97555491	34.5917
chr11	97593225	97594083	21.4126
chr11	97635498	97636290	26.0907
chr11	97727437	97728199	19.9262
chr11	98326508	98327042	6.83205
chr11	100449469	100450161	10.1972
chr11	101207203	101208203	21.0239
chr11	103471828	103472504	12.2516
chr11	103495705	103496695	22.992
chr11	103503754	103504754	27.8083
chr11	103552403	103553833	28.1281
chr11	104124797	104125711	21.2279
chr11	104273491	104274857	36.7047
chr11	104479753	104480525	15.2661
chr11	104494426	104495242	20.3737
chr11	104651834	104653366	33.8158
chr11	104684019	104684801	22.1386
chr11	105260394	105261378	22.8232
chr11	106147391	106148331	29.6654
chr11	106159536	106160306	13.6456
chr11	106197485	106198451	21.344
chr11	106292529	106293387	24.8751
chr11	108976719	108977819	29.7091
chr11	109512139	109512881	15.0868
chr11	109567696	109568566	27.5757
chr11	109784668	109785358	12.1246
chr11	109816785	109817737	23.2515
chr11	110233685	110234521	26.7728
chr11	110247173	110248455	35.7679
chr11	110875473	110876509	30.3766
chr11	110939655	110940381	20.1277
chr11	110956597	110957379	25.2446
chr11	112192002	112193312	34.3299
chr11	112278905	112279907	27.6004
chr11	112426288	112427142	24.9841
chr11	112458674	112459490	29.8124
chr11	112667646	112668500	22.5283
chr11	112692779	112694189	39.7188
chr11	112751746	112752878	41.8796
chr11	113410678	113411990	31.0909
chr11	113423590	113424516	28.4688
chr11	113448385	113449339	35.5129
chr11	113499090	113500572	30.8199
chr11	114645012	114646124	23.6586
chr11	114669910	114671292	40.026
chr11	114692099	114693275	32.7741
chr11	115482663	115483597	25.9527
chr11	115516176	115517352	35.985
chr11	115530292	115531834	43.8402
chr11	115740253	115741283	31.876
chr11	115783305	115784035	17.3302
chr11	115845317	115846865	43.6389
chr11	115860322	115861266	24.2492
chr11	115930345	115931337	18.9122
chr11	116018680	116019358	15.2548
chr11	116033314	116034006	20.9259
chr11	116063671	116065251	44.215
chr11	116086200	116086990	16.167
chr11	116146763	116148343	35.3416
chr11	116228440	116229454	29.2686
chr11	116237226	116238322	32.1719
chr11	116293283	116294301	34.6531
chr11	116315893	116317221	34.4635
chr11	116324563	116325221	16.828
chr11	116332314	116333136	21.0238
chr11	116369687	116370725	32.2955
chr11	116451135	116452417	41.7594
chr11	116476127	116476879	14.9128
chr11	116511852	116512878	33.814
chr11	116515436	116516398	31.8428
chr11	116557875	116559423	45.1757
chr11	116562161	116563107	22.375
chr11	116566792	116567982	45.3043
chr11	119454525	119455579	30.1411
chr11	119661962	119662802	16.3499
chr11	119667411	119668955	31.9205
chr11	119734505	119735387	23.0466
chr11	119834876	119835960	28.5485
chr11	119883515	119884765	40.1949
chr11	119927941	119929415	42.3041
chr11	121243282	121244374	32.0784
chr11	121558332	121559310	25.0546
chr11	121559515	121560513	21.8415
chr11	121592884	121594390	35.0972
chr11	121670917	121672503	38.5948
chr11	121762792	121763702	27.3952
chr11	122311791	122312767	28.1707
chr11	122376020	122377096	25.1236
chr11	122427184	122427898	25.4589
chr11	122430069	122431047	24.9639
chr11	123131973	123133043	21.5126
chr11	123172147	123173373	41.8267
chr11	125985398	125986558	33.9086
chr11	126015987	126017563	35.2959
chr11	126943827	126944793	31.242
chr11	126979606	126980356	28.3506
chr11	127262253	127263027	15.9483
chr11	127502859	127503681	19.8509
chr11	127891375	127892313	35.5983
chr11	128005213	128005949	21.4417
chr11	128159737	128160765	23.9461
chr11	128212282	128213342	26.2932
chr11	129122100	129123390	23.5056
chr11	129152490	129153832	25.822
chr11	129185463	129186873	42.7183
chr11	129458700	129459986	32.8163
chr11	130902921	130903817	25.9282
chr11	130908271	130908941	24.8425
chr11	130933847	130935201	30.0873
chr11	131087382	131088404	26.3593
chr11	131116375	131117185	16.6034
chr11	131123211	131124755	34.4594
chr11	133657264	133658268	27.4432
chr11	134430619	134431519	38.4284
chr11	134462106	134462856	12.9633
chr11	134601070	134602338	28.8105
chr11	134738042	134739162	28.8061
chr11	134902987	134903881	29.5908
chr12	4073251	4074179	24.1457
chr12	4133891	4135465	37.3656
chr12	4139953	4141221	38.6064
chr12	4224214	4225758	32.2995
chr12	4242792	4244368	44.6729
chr12	4273286	4274664	35.2153
chr12	4312670	4313920	30.9407
chr12	5262990	5263866	21.554
chr12	5313285	5314333	36.177
chr12	5331169	5331955	20.7278
chr12	5355020	5356044	19.5223
chr12	9516712	9517782	31.0769
chr12	13430872	13432030	31.187
chr12	14263927	14264889	25.4189
chr12	14291169	14291959	24.6424
chr12	14392035	14393243	24.3511
chr12	14402000	14403136	30.4066
chr12	14410171	14411593	30.4273
chr12	14412500	14414080	34.9076
chr12	14436278	14437736	32.678
chr12	16265067	16266547	32.4082
chr12	17681124	17682052	18.3883
chr12	17971542	17972512	28.5366
chr12	19156595	19157639	32.8755
chr12	19725619	19726895	38.2009
chr12	19796415	19797331	18.0529
chr12	20346808	20347666	21.7801
chr12	20365336	20366356	29.5331
chr12	20416816	20418396	44.0964
chr12	23180876	23181892	22.8837
chr12	23373693	23374677	23.3162
chr12	23528979	23529707	13.7187
chr12	25538345	25539911	50.7618
chr12	25540133	25540935	20.2286
chr12	27311063	27311831	17.659
chr12	28057888	28058976	26.6499
chr12	28911998	28912780	23.7932
chr12	29222893	29224403	29.9888
chr12	30165638	30166524	23.6015
chr12	30593711	30594331	11.6185
chr12	31358617	31359703	17.57
chr12	32050347	32051547	33.1665
chr12	33136638	33137712	25.2287
chr12	33264605	33265479	22.0329
chr12	33740587	33741763	39.0166
chr12	33802837	33803569	18.3373
chr12	38938098	38938832	23.5516
chr12	39515946	39516890	23.8913
chr12	42189617	42190403	17.1295
chr12	42325794	42327370	37.8993
chr12	42361392	42362466	23.6246
chr12	42417819	42418509	12.0637
chr12	43150169	43151731	26.1597
chr12	43379099	43379961	16.7861
chr12	43524868	43525682	21.3611
chr12	43665927	43667145	33.8285
chr12	46525321	46526071	18.2666
chr12	46877386	46878400	32.7439
chr12	46887803	46888929	19.2875
chr12	47054847	47055849	22.1976
chr12	47062854	47064290	21.5942
chr12	47071269	47072091	14.0307
chr12	47358035	47359001	24.7557
chr12	47377622	47378386	20.8639
chr12	47701309	47702129	26.8295
chr12	55118784	55119676	21.5398
chr12	58480961	58482113	38.3069
chr12	58533415	58534263	26.1814
chr12	58569956	58570794	12.5502
chr12	58679328	58679840	10.7532
chr12	58837139	58837743	10.6033
chr12	58934047	58934867	24.4175
chr12	59212895	59213797	25.7757
chr12	59507363	59508307	24.2014
chr12	59710745	59712073	38.4751
chr12	59766067	59767293	28.426
chr12	60268471	60269293	21.7734
chr12	60331743	60332671	24.9283
chr12	60869356	60870166	16.8598
chr12	61897971	61899129	30.0221
chr12	61914891	61915871	17.6159
chr12	63388670	63389504	20.3139
chr12	63670241	63671097	26.8827
chr12	63813708	63814552	20.4959
chr12	65950169	65951233	23.4931
chr12	65996113	65996939	17.4705
chr12	67271499	67272401	23.5753
chr12	67436316	67437228	21.2904
chr12	67462545	67464125	46.5017
chr12	67782103	67783129	26.8978
chr12	67835345	67835965	15.5618
chr12	67913281	67914459	29.3576
chr12	67918741	67919639	20.8204
chr12	68166264	68167250	32.8645
chr12	68196352	68197842	39.7229
chr12	68270076	68271060	30.2659
chr12	68492599	68493417	11.8881
chr12	68799687	68800563	25.565
chr12	68840518	68841720	38.9232
chr12	68932268	68933420	28.1885
chr12	69446402	69447664	32.0285
chr12	69463743	69464669	25.1374
chr12	69550358	69551364	32.9447
chr12	70272503	70273719	28.7661
chr12	70288301	70289537	18.4039
chr12	70290011	70291193	24.847
chr12	70291261	70292191	19.0093
chr12	70325629	70326617	28.528
chr12	70326719	70327679	28.0154
chr12	70329048	70330584	37.3965
chr12	70379248	70380028	30.8701
chr12	70424271	70425369	21.2539
chr12	72495712	72496460	12.9802
chr12	73858713	73859583	18.8574
chr12	74329390	74330192	17.2626
chr12	74415417	74416293	18.8388
chr12	74835428	74836222	21.3236
chr12	75184855	75185543	15.1079
chr12	75297146	75297788	9.29851
chr12	76017182	76018390	35.8351
chr12	76026017	76026841	25.3177
chr12	76104812	76105776	24.524
chr12	76114488	76115208	13.6764
chr12	76205567	76206745	29.21
chr12	76337718	76339020	30.8054
chr12	76352394	76353980	37.6278
chr12	76363072	76364474	33.0515
chr12	76552206	76553214	33.3271
chr12	77078875	77079673	14.9817
chr12	77358314	77359388	25.7623
chr12	77718153	77719623	43.293
chr12	77871744	77872606	27.4756
chr12	78038620	78039494	24.8474
chr12	78039582	78040886	22.6093
chr12	78923711	78924759	26.5045
chr12	80461763	80462479	19.4258
chr12	82256844	82257796	21.9617
chr12	84217084	84217996	29.5604
chr12	84221472	84222398	28.1543
chr12	84348568	84349602	20.9118
chr12	84896555	84897579	15.8882
chr12	84902046	84902830	28.5242
chr12	85198793	85200147	29.9499
chr12	85862214	85863228	36.1411
chr12	85969021	85969883	15.1673
chr12	87861252	87862312	31.7403
chr12	89345126	89346460	25.3988
chr12	89351619	89352627	27.2491
chr12	89481019	89482285	22.3361
chr12	89491891	89493471	41.4608
chr12	89619049	89620297	35.8162
chr12	90277543	90278563	28.8816
chr12	90359558	90360554	15.331
chr12	90623400	90624590	32.8758
chr12	91665891	91666985	28.3021
chr12	91748893	91749763	16.0061
chr12	91774654	91776232	39.1387
chr12	92618200	92619250	24.0601
chr12	93043511	93044319	9.69296
chr12	94384251	94385577	25.2439
chr12	94403844	94404776	23.0364
chr12	96487531	96488585	31.5432
chr12	96882799	96884063	27.4136
chr12	96915975	96916909	17.0137
chr12	97159698	97160524	25.0406
chr12	97491430	97492178	14.7612
chr12	97524869	97526081	24.9924
chr12	97542543	97543535	23.6914
chr12	97562349	97563187	27.0888
chr12	97628571	97629733	24.3776
chr12	97661361	97662207	25.4126
chr12	97669331	97670571	36.1972
chr12	97706230	97707324	26.2092
chr12	97790535	97791763	20.4442
chr12	98548380	98549140	22.3715
chr12	98790816	98792046	34.6074
chr12	98793086	98794116	28.5911
chr12	102694668	102695624	18.5552
chr12	102956426	102957392	24.763
chr12	103005531	103006421	23.2725
chr12	103115686	103116714	23.4619
chr12	103406219	103407515	37.0553
chr12	103437095	103438183	30.5475
chr12	105955793	105956877	33.0585
chr12	106290715	106291711	29.6566
chr12	108237293	108238871	43.6629
chr12	108386597	108387249	16.9022
chr12	108426568	108427486	28.8887
chr12	108835222	108836794	32.6028
chr12	108850652	108851946	21.8387
chr12	114047626	114048626	33.6879
chr12	114138350	114139534	28.4893
chr12	114560427	114561505	30.3771
chr12	114624050	114625040	26.8308
chr12	114683205	114683937	26.4134
chr12	114713240	114714676	29.7855
chr12	114723333	114724491	26.1275
chr12	115279159	115280063	29.7583
chr12	115894890	115895668	13.7944
chr12	115945344	115946518	36.4778
chr12	116190782	116191542	24.6548
chr12	116310301	116311525	20.1442
chr12	116796382	116797560	32.14
chr12	119211603	119212915	39.9424
chr12	119251331	119252213	20.2578
chr12	119287956	119288696	13.1282
chr12	119312258	119313500	31.2119
chr12	125105610	125106424	33.9511
chr12	125139521	125141097	42.5057
chr12	125678314	125679018	20.3952
chr12	125721121	125722203	33.7968
chr12	126239875	126240771	23.4562
chr12	126674850	126676414	48.5972
chr12	126717887	126718751	24.982
chr12	127038889	127039757	24.8191
chr12	127598267	127599043	28.0418
chr12	127650063	127651409	47.7003
chr12	127764834	127765760	42.323
chr12	127865396	127866074	26.1687
chr12	127939722	127940918	37.1703
chr12	128078945	128080095	29.3681
chr12	128493255	128494335	22.7944
chr12	128540039	128541625	35.5411
chr12	128674662	128675962	29.7055
chr12	130450609	130451469	25.9851
chr12	131865043	131866297	35.9185
chr12	131938840	131939860	29.7486
chr12	132093518	132094230	22.0852
chr12	132991197	132992309	35.7897
chr12	132998632	132999364	20.5524
chr13	22899547	22900659	26.3881
chr13	22943968	22944668	15.0063
chr13	23222085	23222995	15.8305
chr13	25611090	25611844	21.1723
chr13	27049830	27051254	37.3843
chr13	27504084	27504956	21.8539
chr13	27545958	27547058	29.6353
chr13	27580792	27581668	19.97
chr13	27912828	27913922	30.3011
chr13	27929722	27930752	30.6892
chr13	27935784	27937366	47.6652
chr13	29122874	29123608	23.6932
chr13	29393683	29395199	50.9462
chr13	30276959	30277783	19.5147
chr13	30281589	30282643	27.9557
chr13	30625613	30627017	37.8326
chr13	30688250	30689804	44.4878
chr13	30706480	30707672	21.9046
chr13	31617920	31619038	39.2931
chr13	31998016	31999084	31.3091
chr13	32237786	32238918	25.4583
chr13	35324195	35325129	28.1254
chr13	35390081	35391017	23.0082
chr13	35407480	35408506	22.912
chr13	37335724	37336926	35.7264
chr13	37747246	37747990	18.8473
chr13	37772506	37773498	32.5757
chr13	37879007	37879875	35.7984
chr13	38784634	38785886	25.2037
chr13	39763524	39764482	21.5101
chr13	40516364	40517580	31.3539
chr13	43052543	43053369	23.1989
chr13	44805846	44806832	24.4415
chr13	44817024	44818002	21.7223
chr13	44879976	44881538	34.3533
chr13	45222848	45223952	28.5749
chr13	45450822	45451860	23.1193
chr13	47686116	47687252	23.6211
chr13	47911832	47912762	22.6287
chr13	47970915	47971757	18.9842
chr13	48127302	48128190	22.7992
chr13	48348016	48348938	17.7083
chr13	48390661	48391649	24.2374
chr13	49342955	49343827	17.0724
chr13	49402814	49403868	27.1992
chr13	49447265	49448443	29.7918
chr13	49450261	49451157	23.9212
chr13	51209964	51211008	31.2908
chr13	53479855	53481177	37.1093
chr13	53529135	53530627	39.954
chr13	53541822	53542854	25.6676
chr13	53725583	53726521	26.1357
chr13	53764892	53766000	29.8793
chr13	53774558	53776130	38.3534
chr13	53850011	53851019	23.7454
chr13	53916651	53918147	25.5254
chr13	53979498	53980384	27.0311
chr13	54119286	54120048	19.7243
chr13	54268920	54269728	18.0358
chr13	54515624	54516264	21.5561
chr13	54768157	54768989	20.9891
chr13	54989969	54990773	20.9741
chr13	55211275	55212305	22.6823
chr13	55507953	55508745	20.7634
chr13	55519753	55520775	18.304
chr13	55573766	55575350	39.1773
chr13	55661053	55661809	18.2064
chr13	55804450	55805190	15.2284
chr13	55819067	55819961	22.5608
chr13	56014478	56015400	20.4482
chr13	56140643	56141767	18.9939
chr13	56144972	56146480	32.815
chr13	56150690	56152252	33.0727
chr13	56157910	56158930	16.1471
chr13	56227200	56228588	21.4834
chr13	56247734	56248654	22.6114
chr13	56740685	56742023	25.8613
chr13	56775815	56776947	18.6486
chr13	56891762	56892560	19.0679
chr13	57884937	57885855	26.1679
chr13	58625801	58626489	15.117
chr13	58654803	58655403	11.3452
chr13	59253979	59255067	30.762
chr13	59938772	59939464	15.1496
chr13	59983239	59984605	30.1801
chr13	60021782	60023260	24.4316
chr13	60053205	60054421	29.191
chr13	60105213	60106325	23.2215
chr13	60834276	60835050	20.8364
chr13	60835292	60836556	29.606
chr13	60903460	60904622	33.5892
chr13	61200970	61201936	25.9697
chr13	61221255	61222333	25.4984
chr13	61668515	61669459	35.1979
chr13	61859958	61860902	17.3202
chr13	62181890	62182956	20.0892
chr13	62454775	62455689	18.3242
chr13	62659375	62660725	28.9546
chr13	62759566	62760476	21.3339
chr13	62883564	62884700	25.4592
chr13	62931984	62932826	16.8603
chr13	63084996	63086014	29.9137
chr13	63741306	63742464	19.4504
chr13	63758408	63759660	22.2109
chr13	63982225	63983261	19.2889
chr13	64254193	64255301	27.4266
chr13	64913298	64914352	16.8555
chr13	65258494	65259882	23.9454
chr13	65297628	65298532	22.3169
chr13	65332091	65333403	35.9077
chr13	65866319	65867277	24.9434
chr13	66342402	66343482	36.6054
chr13	66500628	66501550	28.6794
chr13	66798535	66799809	23.8829
chr13	67990169	67991047	18.2092
chr13	68310495	68311757	30.7724
chr13	68414857	68415843	23.1262
chr13	69287742	69289308	23.9672
chr13	69384549	69385365	27.584
chr13	69666846	69667778	19.6171
chr13	69808071	69809147	25.7129
chr13	70153988	70155006	30.5742
chr13	70823266	70824098	22.8964
chr13	70913644	70914428	26.8366
chr13	70967953	70968843	19.4324
chr13	70998225	70999229	27.2412
chr13	71006215	71007369	27.9548
chr13	71204048	71204928	25.753
chr13	71242193	71243091	18.8041
chr13	71828390	71829186	26.8697
chr13	72541899	72542725	16.9321
chr13	72636385	72637463	28.3299
chr13	72794940	72796200	31.049
chr13	72829767	72830655	21.8779
chr13	72832260	72833158	29.7214
chr13	72865117	72865979	18.9268
chr13	74861358	74862896	33.7688
chr13	74864066	74865294	20.4893
chr13	74875525	74876455	21.9938
chr13	74879859	74881411	30.1794
chr13	75394775	75395557	13.6313
chr13	75735799	75736505	16.7159
chr13	76509718	76510632	27.8712
chr13	76593301	76594339	23.6818
chr13	77047337	77048261	19.6337
chr13	77144201	77145413	33.6567
chr13	77297581	77298423	28.76
chr13	77983302	77984040	14.4908
chr13	78051877	78053179	23.8209
chr13	79306403	79307267	25.4364
chr13	79800783	79801577	18.6618
chr13	80324059	80325161	24.7614
chr13	80356343	80357663	37.5678
chr13	80384611	80385531	23.1457
chr13	80540005	80541315	22.7495
chr13	80791832	80792916	24.0465
chr13	81269571	81270625	28.6872
chr13	81290645	81291253	21.8695
chr13	81519220	81520130	24.1662
chr13	81714500	81715612	26.0575
chr13	81956268	81957206	24.852
chr13	82232828	82233784	26.0395
chr13	82448824	82450382	34.9649
chr13	82561371	82562833	40.9811
chr13	83171720	83172598	24.0937
chr13	83321204	83322080	24.9243
chr13	83331935	83332771	15.5102
chr13	83474328	83475268	24.6612
chr13	84266386	84267302	19.775
chr13	84515409	84516603	40.3235
chr13	85737232	85738148	24.735
chr13	85840688	85841582	19.6081
chr13	86182335	86183263	31.2586
chr13	87377227	87377925	16.6889
chr13	87533653	87535135	30.4547
chr13	87584837	87585905	23.4145
chr13	87776083	87777051	25.2842
chr13	87780091	87780949	14.4135
chr13	87911508	87912292	25.1884
chr13	88462556	88463600	21.858
chr13	88536969	88537787	26.5745
chr13	88776257	88777221	21.2417
chr13	89113169	89114369	27.2918
chr13	89976543	89977577	32.1589
chr13	90660715	90661659	21.105
chr13	91669407	91670303	26.3591
chr13	93797177	93798103	24.1557
chr13	95477438	95478656	28.8798
chr13	95619441	95621025	38.048
chr13	96032645	96033539	28.0963
chr13	98226962	98227656	12.1862
chr13	98273542	98274584	35.3304
chr13	98501282	98502028	13.9467
chr13	103109477	103110305	28.2219
chr13	103792326	103793148	15.0782
chr13	104002920	104004490	27.3542
chr13	104088339	104089225	20.9913
chr13	104167920	104169296	23.066
chr13	104535131	104536165	30.3495
chr13	104833517	104835103	32.6297
chr13	105223741	105224729	24.3124
chr13	105854323	105855319	20.005
chr13	105930955	105932005	21.0872
chr13	106469082	106470266	31.8141
chr13	106752263	106753829	40.0371
chr13	106803441	106804359	24.4316
chr13	106898376	106899148	21.775
chr13	107448556	107449988	51.761
chr13	107467691	107468559	26.377
chr13	107510667	107512247	35.4627
chr13	107569651	107570835	37.0337
chr13	107638175	107639155	31.8719
chr13	108712097	108712945	26.2555
chr13	109147365	109148937	55.0142
chr13	109926192	109927330	25.5276
chr13	110064543	110065421	19.1437
chr13	110076295	110076983	10.8327
chr13	110152304	110153158	17.7002
chr13	110339739	110340589	15.6581
chr13	112081158	112082242	24.711
chr13	112157143	112158137	23.6467
chr13	112284949	112285831	21.5217
chr13	112329930	112331160	32.3618
chr13	112546845	112548429	27.9038
chr13	112815774	112816952	24.2737
chr14	22191514	22192498	16.0536
chr14	22216970	22217666	18.8356
chr14	22236228	22237070	19.2573
chr14	22336481	22337181	17.9684
chr14	22381733	22382407	16.8983
chr14	22465116	22466178	17.5794
chr14	22568305	22569121	23.8265
chr14	22860024	22860874	24.243
chr14	24196250	24197330	25.362
chr14	25159539	25160329	25.3073
chr14	25601530	25602654	27.345
chr14	25706880	25707724	24.3544
chr14	25777208	25778232	25.6583
chr14	26632719	26633587	18.3866
chr14	26730762	26731642	24.7333
chr14	27199994	27200992	18.9694
chr14	29129875	29131345	25.164
chr14	29443930	29444958	19.9812
chr14	30739425	30740525	22.672
chr14	32396451	32397307	22.0191
chr14	32403674	32404524	25.3621
chr14	32720934	32721780	22.9656
chr14	32723863	32724991	20.8223
chr14	34512712	34513450	24.8749
chr14	34528818	34529916	36.1985
chr14	34800782	34801682	36.6031
chr14	36413841	36414569	19.5951
chr14	36843080	36843782	18.551
chr14	38343450	38344522	26.215
chr14	38874630	38875810	32.5868
chr14	39957547	39958525	23.36
chr14	40235416	40236156	20.8055
chr14	40349099	40349995	19.7954
chr14	40787274	40787888	15.4033
chr14	40805881	40806649	19.5488
chr14	40886900	40887796	20.6705
chr14	41085534	41086338	22.4085
chr14	41520827	41521623	27.7053
chr14	42944290	42945046	17.6759
chr14	43133078	43133926	20.231
chr14	44223486	44224696	25.0827
chr14	44342320	44342996	21.5975
chr14	44618542	44619464	17.3231
chr14	45272341	45273021	7.45119
chr14	45996102	45996870	23.4295
chr14	46279005	46280273	26.0335
chr14	48504816	48505668	20.8485
chr14	48729442	48730762	27.1691
chr14	49005170	49006038	26.1791
chr14	49274249	49275333	29.2479
chr14	49640272	49641012	16.5118
chr14	49931450	49932164	18.879
chr14	52591044	52592192	26.9065
chr14	52598308	52598988	16.8976
chr14	53683672	53685228	48.796
chr14	53791772	53792412	12.858
chr14	53821975	53823371	38.9115
chr14	53865406	53866300	21.9203
chr14	53975906	53976778	14.5516
chr14	54006058	54007146	17.9592
chr14	54130229	54130975	15.9482
chr14	54208323	54209705	24.2794
chr14	54356986	54358048	27.5613
chr14	54685607	54687177	35.9229
chr14	54795521	54796417	17.5026
chr14	56348176	56349090	28.8464
chr14	56424175	56425357	32.8091
chr14	56471599	56472835	45.0294
chr14	56948427	56949673	22.8309
chr14	56957749	56958797	28.5064
chr14	57197003	57197849	23.8721
chr14	57199870	57200832	23.935
chr14	57465344	57466026	17.8717
chr14	57496199	57496799	14.2488
chr14	59235463	59236623	25.6543
chr14	59436525	59437679	32.7511
chr14	59495110	59495930	25.9716
chr14	60816331	60817661	24.2457
chr14	62396712	62397972	42.102
chr14	65111790	65113084	33.4963
chr14	65637403	65638351	21.7182
chr14	65640879	65641713	19.7588
chr14	65653735	65654863	32.1198
chr14	65688902	65689696	17.7568
chr14	65696036	65696896	25.1501
chr14	65721672	65723006	43.4464
chr14	65748297	65749733	30.797
chr14	66280245	66281317	31.5847
chr14	66301231	66302231	15.0808
chr14	66392887	66394081	40.1686
chr14	66424120	66425428	31.0731
chr14	66427438	66428254	16.9593
chr14	66537057	66537953	23.203
chr14	71786829	71788411	55.118
chr14	71791352	71792212	21.649
chr14	76727645	76728621	27.9889
chr14	76777327	76778315	27.1949
chr14	76779140	76780282	41.1647
chr14	77390340	77391902	51.5141
chr14	77412971	77414533	35.6828
chr14	77422221	77423805	45.8055
chr14	77427376	77428850	40.5199
chr14	78495642	78496804	38.4164
chr14	80458899	80459771	22.9778
chr14	80522284	80523168	18.7622
chr14	82121648	82122462	25.692
chr14	82526080	82527248	29.4426
chr14	82546303	82547763	32.7944
chr14	82976166	82977036	20.62
chr14	83417175	83418233	26.7874
chr14	83695513	83696577	30.8532
chr14	84172412	84173720	42.523
chr14	84426897	84427957	31.0693
chr14	84720499	84721367	21.0751
chr14	85597679	85598443	18.8999
chr14	85644948	85645992	23.954
chr14	85716558	85717388	28.9273
chr14	86687218	86688038	23.2395
chr14	87615838	87617104	24.1449
chr14	87636305	87637117	22.9873
chr14	87652943	87653793	19.3429
chr14	87988534	87989550	31.9914
chr14	88156370	88157264	24.7394
chr14	88237301	88238161	27.588
chr14	89444519	89445999	25.3729
chr14	89493056	89494550	41.8825
chr14	89506477	89507995	29.9248
chr14	90167363	90168657	46.1613
chr14	90186826	90188028	29.5476
chr14	92719473	92720385	20.4807
chr14	92720927	92721849	29.4852
chr14	95173474	95174748	26.072
chr14	95464795	95465567	27.1166
chr14	95487615	95488485	22.9752
chr14	96063513	96064985	40.4684
chr14	96445686	96447214	33.3878
chr14	97126359	97127945	42.0897
chr14	97208173	97208533	4.98707
chr14	97487939	97488691	18.7138
chr14	97491772	97492972	37.9431
chr14	97684441	97685931	47.6018
chr14	97717938	97718706	13.7424
chr14	97880183	97881029	28.2093
chr14	97924621	97925751	33.2936
chr14	98535721	98536879	30.1128
chr14	99117153	99117995	25.2608
chr14	99285401	99286777	40.2579
chr14	99501943	99503151	33.6811
chr14	101688910	101690140	36.2064
chr14	101707967	101708935	29.7841
chr14	101924956	101926202	40.8167
chr14	101943061	101944181	34.8986
chr14	101962114	101963172	36.8911
chr14	102094441	102095307	35.2976
chr14	104757384	104758440	37.3233
chr14	104808191	104808835	25.1628
chr14	104836344	104837196	30.8744
chr14	104902398	104903144	25.5477
chr14	104927143	104928031	32.0791
chr15	24068476	24069280	21.9984
chr15	25800893	25801825	23.2443
chr15	26480011	26481589	35.4502
chr15	26487364	26488462	33.8619
chr15	26505482	26506314	17.6264
chr15	26539015	26539821	17.9937
chr15	26570488	26571422	31.6751
chr15	27832641	27833635	29.2714
chr15	30180494	30181516	14.0902
chr15	30213029	30214085	25.9885
chr15	30216562	30217660	29.5996
chr15	30227671	30228523	22.3199
chr15	30260340	30261218	29.7107
chr15	30277317	30278107	16.6577
chr15	32266677	32267089	7.94984
chr15	32269285	32270857	33.2135
chr15	35353412	35354612	27.3304
chr15	35474925	35475969	29.9599
chr15	36382155	36383419	27.9085
chr15	36524476	36525290	24.0867
chr15	37581133	37581979	18.8316
chr15	37842489	37843389	22.3706
chr15	38350550	38351406	34.172
chr15	38364455	38366033	43.4067
chr15	39109744	39110790	33.0705
chr15	39387397	39388269	26.6313
chr15	39463704	39465130	30.5244
chr15	46553042	46553806	17.1086
chr15	46572749	46573535	12.3191
chr15	46604235	46604983	19.0961
chr15	48204980	48205692	21.1215
chr15	48338927	48339879	19.0059
chr15	53403018	53403738	16.8825
chr15	53489116	53490172	31.4606
chr15	58623946	58624826	32.2901
chr15	60209510	60210492	28.8866
chr15	60410156	60410928	20.0389
chr15	60412031	60412951	30.3044
chr15	60419549	60420327	22.3743
chr15	61822785	61823537	11.896
chr15	61913048	61913854	28.4219
chr15	61994631	61995403	17.2056
chr15	62588508	62589958	29.9242
chr15	62598791	62600115	21.2127
chr15	62681946	62683532	39.9696
chr15	62762254	62763234	29.5154
chr15	62774621	62775719	25.6441
chr15	62798274	62799112	19.6481
chr15	62864725	62865899	30.9652
chr15	63206555	63207391	26.1819
chr15	63728900	63729776	23.9992
chr15	66910943	66912357	33.4458
chr15	66913642	66915124	52.637
chr15	67126809	67128235	40.4673
chr15	67134199	67135433	41.5932
chr15	67142923	67144009	23.0379
chr15	67175281	67176367	19.913
chr15	67195853	67196725	25.3543
chr15	67215558	67216384	24.152
chr15	67303336	67304296	23.1224
chr15	67305600	67306638	36.8054
chr15	68176538	68177816	34.0868
chr15	68238054	68238952	34.9796
chr15	68253441	68254575	23.6373
chr15	68260028	68260992	30.9152
chr15	69940840	69942250	28.4781
chr15	70211912	70212716	24.8041
chr15	70231663	70232487	20.6028
chr15	70488524	70489682	28.6771
chr15	70551624	70552704	31.1212
chr15	70655028	70655858	27.2621
chr15	70668022	70669116	25.5776
chr15	70743986	70745134	38.0368
chr15	70804876	70805704	22.2015
chr15	70858120	70859164	28.6779
chr15	70877070	70878230	35.6197
chr15	77835215	77836631	40.3662
chr15	78041302	78042318	27.5093
chr15	78111514	78113096	56.066
chr15	78113309	78114385	21.3492
chr15	78128136	78129148	29.9111
chr15	79888113	79888979	17.8058
chr15	81904726	81905680	26.4432
chr15	82105237	82106255	27.6243
chr15	84064563	84065649	24.5396
chr15	86401541	86402693	33.7062
chr15	86407689	86408887	24.0739
chr15	86441000	86442546	38.0467
chr15	86583341	86584521	39.5178
chr15	86620147	86620861	19.5154
chr15	86622471	86623403	35.8013
chr15	88020925	88021901	27.0324
chr15	88874220	88875084	25.0338
chr15	88939175	88940321	37.9225
chr15	88946412	88947238	30.2065
chr15	89287739	89288509	21.9151
chr15	89529216	89530792	43.9294
chr15	89535832	89537344	34.7268
chr15	89538370	89539216	15.4648
chr15	89541637	89543187	29.4574
chr15	89546973	89548345	31.2455
chr15	89560315	89561491	28.6579
chr15	92249474	92250420	25.9021
chr15	92768972	92769812	15.3838
chr15	93723022	93724558	37.5724
chr15	93784680	93785712	31.2694
chr15	93822735	93824101	46.6986
chr15	93874476	93875806	34.6115
chr15	93905156	93906238	33.5044
chr15	94019944	94021408	37.5003
chr15	94443779	94444601	23.2305
chr15	94461886	94462560	12.1936
chr15	94517921	94518803	16.9931
chr15	94707269	94707979	18.5966
chr15	95125481	95126171	12.9734
chr15	95181217	95182013	20.1129
chr15	95214640	95215962	28.0676
chr15	95287150	95287924	20.8426
chr15	96139505	96140259	21.4984
chr15	96259040	96259896	22.9192
chr15	96453214	96454762	36.8591
chr15	96530940	96531770	26.7584
chr15	96579585	96580543	18.7317
chr15	96630095	96631291	20.8529
chr15	96723375	96724253	23.3722
chr15	96952672	96953500	25.0777
chr15	97490395	97491979	40.9644
chr15	97720028	97721148	32.7252
chr15	97739183	97740293	31.7915
chr15	98195555	98196683	34.0382
chr15	98568055	98569155	20.4024
chr15	98720979	98722211	30.4138
chr15	98835275	98836761	31.7042
chr15	98925232	98925982	11.3062
chr15	100026194	100027612	32.9359
chr15	101661577	101662533	35.7215
chr16	5373010	5374110	37.2939
chr16	5478578	5479496	15.634
chr16	5499944	5501260	36.5335
chr16	5501402	5502260	19.8067
chr16	5665791	5667163	41.3516
chr16	5968473	5969343	23.8337
chr16	5978300	5979366	39.1111
chr16	7814618	7815554	23.8672
chr16	8222894	8223594	18.7572
chr16	8420202	8421122	29.2279
chr16	9404757	9405787	22.339
chr16	9621732	9622516	22.0509
chr16	10350397	10351215	20.1694
chr16	11587779	11588899	36.7064
chr16	13426442	13427400	26.4288
chr16	13688178	13689710	31.0831
chr16	13715092	13716274	31.0802
chr16	13959522	13960536	21.6924
chr16	14096634	14097864	34.9713
chr16	16874119	16874961	28.2146
chr16	17672488	17673694	29.3596
chr16	17838728	17839866	34.7405
chr16	17841601	17842853	36.8552
chr16	17851315	17852405	30.2999
chr16	17930386	17931452	30.6513
chr16	19959458	19960450	24.3675
chr16	20186221	20187257	28.6468
chr16	22646198	22647720	29.2453
chr16	22988207	22989575	17.5504
chr16	24493726	24494800	19.0765
chr16	24681753	24682791	33.8241
chr16	25329031	25329869	25.8546
chr16	25492788	25493556	18.8322
chr16	25534237	25535103	21.0424
chr16	25586574	25587456	20.6354
chr16	26292944	26293720	6.80827
chr16	26610457	26611643	30.2667
chr16	26963371	26964387	36.3172
chr16	26997204	26998246	27.3703
chr16	46403170	46404086	26.5712
chr16	46423524	46424376	34.0868
chr16	47999131	48000077	30.0011
chr16	49052937	49053819	27.4391
chr16	49217651	49218563	21.8997
chr16	49247033	49248157	26.7032
chr16	49955453	49956403	25.7637
chr16	49991606	49992326	21.8089
chr16	50482154	50483048	19.4696
chr16	50912747	50914303	41.4074
chr16	51261762	51262726	30.1191
chr16	51323932	51324838	28.8562
chr16	51392591	51393855	31.3132
chr16	51425293	51426797	35.7193
chr16	51670388	51671712	28.9827
chr16	51796914	51797886	19.4888
chr16	52299045	52299925	19.6832
chr16	52946366	52947234	26.2639
chr16	54227259	54228451	30.0637
chr16	54618647	54619489	17.9052
chr16	54684926	54686228	28.3089
chr16	55090335	55091359	35.2661
chr16	56075438	56076464	22.8825
chr16	58848212	58848974	26.2226
chr16	58895938	58897516	34.6708
chr16	59244512	59245744	36.0169
chr16	59282494	59283658	21.4986
chr16	59354553	59355097	14.5199
chr16	59373565	59374413	20.8735
chr16	62247564	62248242	23.4053
chr16	62259393	62260151	20.8597
chr16	62438647	62439699	34.2581
chr16	62442450	62443426	10.3375
chr16	62581901	62582709	13.7047
chr16	62698888	62699928	19.0715
chr16	63218813	63219705	14.1325
chr16	63272991	63273641	15.2765
chr16	64012012	64013010	27.7936
chr16	65258451	65258927	8.92466
chr16	65259345	65260791	33.3426
chr16	65260827	65261893	22.2156
chr16	65806432	65807994	48.2713
chr16	65850450	65851878	24.2773
chr16	66024760	66025820	25.3066
chr16	66059969	66060869	27.6631
chr16	66303554	66305140	51.6212
chr16	72318817	72319969	31.5047
chr16	72404972	72405830	20.5376
chr16	72698117	72699655	40.0317
chr16	72756039	72756949	26.357
chr16	73516954	73517934	34.1734
chr16	73639078	73640268	19.6836
chr16	73924897	73925667	31.9448
chr16	74059987	74060807	20.5284
chr16	74134165	74135331	29.3256
chr16	76673632	76674414	25.515
chr16	79384075	79385049	29.0866
chr16	79446361	79447299	23.0616
chr16	79803832	79805200	40.086
chr16	79844151	79844989	25.7337
chr16	80118267	80119187	29.924
chr16	80310839	80311865	30.8555
chr16	80499757	80500969	33.8586
chr16	80957990	80958970	30.4812
chr16	82296831	82297957	22.8891
chr16	85235360	85236914	40.9672
chr16	85261163	85262175	34.4252
chr16	85398529	85399501	23.1925
chr16	85403321	85404299	23.9902
chr16	85454010	85454792	23.1755
chr16	85455718	85456764	35.6391
chr16	85469919	85471501	44.5524
chr16	85494737	85496173	34.6703
chr16	85547586	85548702	33.2468
chr16	85556960	85557854	28.2691
chr16	85586308	85587894	42.4457
chr16	86077531	86078427	21.9882
chr16	86107964	86109120	37.7618
chr16	86229514	86230280	16.9083
chr16	86757148	86757814	15.333
chr16	86766436	86767990	36.3711
chr16	86867836	86868744	25.5772
chr16	87096115	87097019	33.3153
chr16	87236405	87237469	22.5957
chr16	89103766	89104688	21.6906
chr17	5597526	5598462	26.1181
chr17	5602724	5603622	35.9045
chr17	5609885	5610739	21.3641
chr17	10934934	10935648	10.2006
chr17	10985560	10986636	27.8343
chr17	12245508	12246414	26.8182
chr17	12318200	12318896	18.0162
chr17	13017685	13018509	24.1928
chr17	13043628	13044972	31.3137
chr17	13209657	13210393	15.4117
chr17	14416900	14417636	22.1467
chr17	14428962	14430094	31.0921
chr17	14716301	14717733	30.5345
chr17	15074530	15075348	23.2048
chr17	19385739	19386577	21.3333
chr17	22248231	22249357	25.9977
chr17	22250987	22251787	18.4362
chr17	22252914	22253580	16.1966
chr17	22257530	22258388	20.2295
chr17	22258491	22259795	19.739
chr17	22261096	22262042	19.8938
chr17	26285655	26286915	46.1826
chr17	32751000	32752562	29.6732
chr17	32846159	32846795	16.2957
chr17	33124187	33125657	22.0778
chr17	33147596	33148434	16.8644
chr17	35087802	35088876	32.0769
chr17	35111719	35112365	17.8296
chr17	35125277	35126213	30.9967
chr17	35184174	35184894	23.6069
chr17	43448435	43450021	52.0925
chr17	43462128	43463580	34.5088
chr17	43472186	43473236	34.4068
chr17	43482095	43483667	44.9174
chr17	43502665	43503445	33.0125
chr17	43508293	43509857	38.255
chr17	43661381	43662401	40.8278
chr17	43717458	43718536	36.7873
chr17	43787091	43787699	15.327
chr17	43799133	43800583	30.3541
chr17	43817475	43818665	35.9816
chr17	43847843	43849371	40.2692
chr17	43860833	43862413	55.5772
chr17	43890427	43891317	27.8034
chr17	43971163	43972645	50.6812
chr17	43974135	43975119	25.2663
chr17	44026028	44027098	22.4033
chr17	44048665	44049821	22.1899
chr17	44079635	44080547	18.0621
chr17	44121394	44122272	22.5421
chr17	44183799	44185167	24.4344
chr17	44260081	44261193	22.3091
chr17	44270104	44271678	60.8224
chr17	44343622	44345028	49.292
chr17	47987509	47988461	32.7052
chr17	49449396	49450900	28.9614
chr17	49538888	49539622	22.3501
chr17	50460743	50461619	10.7726
chr17	51138530	51139662	23.5898
chr17	51684377	51685693	28.3308
chr17	52333592	52334386	18.54
chr17	52621411	52622123	21.5208
chr17	52703376	52704306	25.1716
chr17	53603527	53604365	22.7471
chr17	53678975	53680191	29.7364
chr17	53922328	53923406	37.1122
chr17	53947034	53948030	25.6345
chr17	54755557	54756347	26.8836
chr17	54776428	54777648	29.3904
chr17	54784571	54785675	31.3311
chr17	55860014	55861354	34.9424
chr17	60947227	60948249	33.423
chr17	63274229	63275327	29.4731
chr17	63289995	63291171	34.1554
chr17	63328446	63329138	14.1513
chr17	66728078	66729196	31.7528
chr17	66729378	66730912	29.443
chr17	66745462	66746452	18.9375
chr17	66755300	66756440	29.7213
chr17	67603023	67603941	24.7876
chr17	68362425	68363143	21.1233
chr17	68983638	68984660	30.0367
chr17	69028332	69029824	39.5833
chr17	69076585	69077815	38.2557
chr17	69282509	69283573	25.8105
chr17	69469104	69470010	19.2803
chr17	69760484	69761158	19.6856
chr17	69824038	69825188	35.3431
chr17	69826589	69827663	30.5038
chr17	70025801	70027289	35.4333
chr17	70215146	70215912	26.6136
chr17	70347745	70348645	31.7886
chr17	71897981	71899485	40.1512
chr17	71948160	71949738	45.0758
chr17	71952317	71953359	24.6646
chr17	71994518	71995462	18.1239
chr17	72051358	72052310	27.4336
chr17	72113972	72115460	34.9641
chr17	75731124	75732006	21.9132
chr17	75767996	75769558	50.1794
chr17	75782371	75783955	49.9605
chr17	75786036	75787400	42.5928
chr18	2104584	2105484	25.2223
chr18	4854420	4855512	32.6733
chr18	6728669	6730243	54.9949
chr18	7452063	7452905	19.1695
chr18	8478518	8479370	19.1738
chr18	8480363	8481019	15.8395
chr18	8890570	8891654	36.9296
chr18	8937283	8938561	31.1073
chr18	8987889	8988839	21.9668
chr18	9016599	9017779	35.7692
chr18	10032141	10033229	44.9433
chr18	10100826	10101878	24.5517
chr18	10131451	10132509	50.4101
chr18	10317874	10318752	19.1599
chr18	11518726	11519650	25.2834
chr18	18747241	18748253	31.5781
chr18	19513603	19514593	27.8655
chr18	19571334	19571838	10.7623
chr18	19912319	19913113	22.1551
chr18	19928612	19929454	25.4135
chr18	20401766	20402510	22.5203
chr18	20436472	20437330	17.085
chr18	22140372	22141320	21.8036
chr18	22441979	22443207	33.6035
chr18	22563048	22564156	26.3601
chr18	22567325	22568007	13.4052
chr18	23254833	23256269	36.4984
chr18	23323414	23324434	28.1929
chr18	24356907	24357957	27.4457
chr18	24979807	24980579	22.8841
chr18	25141191	25142481	28.7073
chr18	25297664	25298474	22.1762
chr18	25329853	25330589	17.2291
chr18	25866869	25867699	16.3522
chr18	26164419	26165281	22.3902
chr18	26727681	26728545	20.7331
chr18	27291532	27292660	49.2011
chr18	28211621	28212935	43.0421
chr18	28343406	28344556	20.9467
chr18	28805274	28806278	19.0115
chr18	30427096	30428312	29.4354
chr18	31075009	31075829	11.4713
chr18	33406990	33408576	28.0399
chr18	33430838	33432252	34.9174
chr18	35358041	35359041	19.1698
chr18	35605078	35606234	31.8818
chr18	37526308	37527174	26.194
chr18	38156959	38157589	12.1582
chr18	38252330	38253200	16.9263
chr18	38458181	38458867	17.671
chr18	38477605	38478349	24.7615
chr18	38891169	38892423	30.8912
chr18	38951741	38952867	34.9848
chr18	39324527	39326103	38.7557
chr18	41289761	41290795	27.1233
chr18	41628711	41629309	19.6555
chr18	41972666	41973810	21.5362
chr18	42132395	42133329	22.6731
chr18	45071788	45072650	19.72
chr18	45087135	45088687	33.2425
chr18	45275246	45276126	41.5678
chr18	45282573	45283429	16.1919
chr18	45298686	45299588	21.6958
chr18	46001691	46002879	27.3369
chr18	47185156	47186070	25.4656
chr18	47189888	47191208	33.0169
chr18	47223839	47224817	29.6088
chr18	47251947	47253137	27.4062
chr18	48033060	48034136	33.5022
chr18	48804059	48804909	13.4702
chr18	49586877	49587799	25.6595
chr18	49686823	49687747	22.0058
chr18	51970626	51971526	22.2669
chr18	52055050	52056546	34.2279
chr18	52058137	52059047	26.0848
chr18	52384708	52385562	21.0657
chr18	53435009	53436237	32.4647
chr18	53446843	53448005	40.1564
chr18	53448346	53449390	32.4419
chr18	53650061	53650825	28.1222
chr18	53665119	53666149	23.8909
chr18	54876616	54878200	29.9185
chr18	56474944	56476390	34.327
chr18	57449946	57451044	26.6501
chr18	57490549	57491395	23.8453
chr18	57502812	57503810	31.4495
chr18	58115443	58116471	28.7201
chr18	58160038	58161028	21.528
[truncated: 3,660 more rows]
