# Supplementary material for: Long-range transcription factor binding sites clustered regions may mediate transcriptional regulation through phase-separation interactions in early human embryo
Source: Comput Struct Biotechnol J. 2024 Sep 26;23:3514–26. doi: 10.1016/j.csbj.2024.09.017 (PMC11492133; doi:10.1016/j.csbj.2024.09.017)
Supplement: Supplementary file 3 — Supplementary material [file mmc3.xlsx]

## Sheet: 2Cell
chr1	564374	565956	35.1877
chr1	567512	569086	28.2803
chr1	569159	570683	38.506
chr1	41826047	41827547	39.0038
chr1	41826047	41827547	39.0038
chr1	50798261	50799243	36.4426
chr1	121483639	121485101	28.7546
chr10	31891935	31893137	50.7619
chr10	42384267	42385851	49.5804
chr10	42386758	42388340	56.6501
chr10	42390995	42392035	44.2222
chr10	42395700	42397266	48.3799
chr10	42397731	42399277	18.3179
chr10	42399335	42400783	27.1467
chr10	42401545	42402529	20.5905
chr10	42526688	42528200	14.3427
chr10	42529583	42531137	23.6492
chr10	42531156	42532666	29.406
chr10	42534342	42535518	12.5816
chr10	42596590	42597460	38.9345
chr10	42599340	42600306	40.4915
chr10	88344665	88346053	29.5764
chr11	15671510	15672304	20.4414
chr11	51569290	51570394	26.7112
chr11	51571627	51572761	23.0082
chr11	51578725	51580283	26.0201
chr11	51592230	51593722	22.5149
chr12	14392838	14394034	39.1435
chr12	14411089	14411969	21.5329
chr12	25538697	25539651	38.773
chr12	116796666	116797370	23.6428
chr12	132991373	132992959	42.6919
chr12	132991373	132992959	42.6919
chr13	30706558	30707484	15.2864
chr13	45450864	45451756	19.5762
chr13	110076261	110076943	10.8755
chr14	71786591	71787473	27.8236
chr14	88237195	88238355	36.9286
chr15	77835327	77836877	35.0547
chr16	46403264	46404294	30.6235
chr16	46424197	46425283	35.2237
chr17	22247804	22249384	31.9024
chr17	22250375	22251941	34.279
chr17	22257164	22258740	31.0143
chr17	22257164	22258740	31.0143
chr17	22257164	22258740	31.0143
chr17	43508495	43509427	40.6172
chr18	8478025	8479575	26.6684
chr19	27732448	27734034	28.7729
chr19	27736752	27738236	25.7522
chr2	8723630	8724520	24.6273
chr2	20709028	20710606	42.1648
chr2	43353831	43354909	32.553
chr2	60524260	60525288	34.5824
chr2	61991527	61992249	16.5915
chr2	64977606	64979176	48.0316
chr2	65058312	65059088	25.0433
chr2	88649993	88651145	43.4565
chr2	89874614	89875808	34.1475
chr2	89879357	89879753	7.95374
chr2	92268879	92269915	41.436
chr2	92280886	92281770	20.2786
chr2	92289860	92291344	21.788
chr2	92296207	92297733	24.6293
chr2	92305741	92307287	24.5131
chr2	92305741	92307287	24.5131
chr2	92308770	92310342	28.0368
chr2	92308770	92310342	28.0368
chr2	92315424	92316934	25.8067
chr2	92315424	92316934	25.8067
chr2	92320687	92322259	22.2208
chr2	92323589	92325171	22.2701
chr2	121310166	121311046	21.3002
chr2	121832662	121834222	46.3065
chr2	130584607	130585881	33.5543
chr2	148022443	148023081	10.1884
chr2	241172229	241173803	33.1247
chr20	39591302	39592256	19.5674
chr21	11186220	11187246	15.2837
chr3	14313229	14314091	23.3689
chr3	96336406	96337980	19.9581
chr4	1512830	1514332	48.8378
chr4	1568143	1569431	37.6753
chr4	1581783	1582749	38.5053
chr4	9693014	9693808	24.1271
chr4	12641700	12642402	20.3763
chr4	49150622	49152084	33.8357
chr4	49659159	49659983	34.5282
chr4	65476663	65477679	15.7295
chr4	68264289	68265861	28.9085
chr4	68264289	68265861	28.9085
chr4	69215426	69216278	41.3434
chr4	83205673	83206841	31.7469
chr4	163342231	163342897	7.62772
chr4	190573977	190575537	34.0255
chr5	10326	10626	1
chr5	2038562	2039512	23.821
chr5	71146454	71147140	24.4738
chr5	87436745	87437765	45.3972
chr5	99381501	99383079	36.4102
chr5	99387160	99388716	34.0019
chr5	133801553	133803105	47.9438
chr6	7672987	7673885	34.4105
chr6	28891104	28891462	4.99073
chr6	29600515	29601457	29.8572
chr6	30034316	30035364	34.7918
chr6	30069458	30070580	34.1458
chr6	30180832	30181936	29.6788
chr6	30523622	30525004	52.5612
chr6	30538666	30539564	33.2924
chr6	30584687	30585855	41.3652
chr6	30614319	30615809	57.7738
chr6	30654093	30655659	43.7188
chr6	30657933	30659383	41.8492
chr6	30684769	30685661	30.1773
chr6	30687480	30688536	35.2731
chr6	30709719	30711215	43.5169
chr6	30711708	30712898	36.2824
chr6	30850040	30851626	57.7727
chr6	30850040	30851626	57.7727
chr6	30881241	30882605	40.4152
chr6	30910213	30911699	45.403
chr6	30922800	30924064	36.851
chr6	31105090	31106622	39.2275
chr6	31126549	31128127	34.0317
chr6	31465307	31466207	22.7253
chr6	31509018	31510192	28.7197
chr6	31547980	31549566	29.3767
chr6	31587607	31588879	45.1272
chr6	31632961	31634475	41.9442
chr6	31670696	31671494	16.7245
chr6	31696525	31698027	38.6197
chr6	31707038	31708512	47.9675
chr6	31737175	31738365	29.2232
chr6	31830115	31831347	49.8164
chr6	32014404	32015986	45.5418
chr6	32095476	32096516	39.5771
chr6	32097655	32098743	43.2849
chr6	32121094	32122294	40.8662
chr6	32144846	32146432	39.1189
chr6	32157793	32158607	35.37
chr6	32163156	32164672	40.6089
chr6	32805607	32806659	28.8834
chr6	32821207	32822249	26.6826
chr6	32936803	32938119	39.5705
chr6	32939067	32940499	34.8887
chr6	33164976	33166112	19.1824
chr6	33168068	33169074	28.0571
chr6	33171892	33173024	39.7528
chr6	33216462	33217902	33.306
chr6	33244761	33245811	36.2092
chr6	33285428	33286626	31.9274
chr6	33285428	33286626	31.9274
chr6	33290465	33291417	31.8686
chr6	33358689	33359885	44.5219
chr6	33377506	33378950	45.6717
chr6	33385243	33386807	51.4133
chr6	33393753	33394231	12.7786
chr6	33421747	33422539	20.0279
chr6	41410061	41411641	38.9137
chr6	58776133	58777683	31.5581
chr6	58778622	58780174	26.9041
chr6	61913982	61914600	14.9426
chr6	62283577	62284731	20.9672
chr6	156868699	156869421	17.6427
chr7	1408012	1409530	38.1627
chr7	45291258	45292126	26.522
chr7	61078868	61079880	20.2245
chr7	61967030	61968584	23.0869
chr7	61969864	61971396	25.7527
chr7	64733734	64734736	30.1062
chr7	98099548	98100462	41.05
chr9	36486469	36487345	28.1342
chr9	36765494	36766606	37.9046
chr9	90691046	90692390	44.2803
chr9	110187503	110188007	11.7806
chr9	132020352	132021272	30.6047
chrX	53024288	53025198	24.4189
chrX	61718613	61719703	19.8686
chrX	108297210	108298044	17.5833
chrX	125606167	125607617	27.4096
chrX	125864455	125865209	10.3245
chrX	136520096	136520862	24.8167
chrY	10021695	10022915	33.4072
chrY	10024975	10026523	39.6423
chrY	10031252	10032728	29.3045
chrY	10035822	10037052	35.473
chrY	13459778	13461256	29.7528
chrY	13466839	13468419	28.8635
chrY	13469904	13471456	48.0308
chrY	13475923	13477463	37.5959
chrY	13480355	13481931	33.4898
chrY	13483218	13484800	26.2826
chrY	13487818	13489386	53.0287
chrY	13487818	13489386	53.0287
chrY	58984863	58986227	30.6964

## Sheet: 4Cell
chr1	564374	565956	35.1877
chr1	567512	569088	28.2758
chr1	569159	570683	38.5045
chr1	41826229	41827427	37.5657
chr1	41827544	41829112	26.7667
chr1	50798351	50799297	36.8034
chr1	121483639	121485101	28.7546
chr10	31891880	31893090	50.7104
chr10	42384341	42385907	49.7133
chr10	42386664	42388250	54.9145
chr10	42390634	42392178	49.9164
chr10	42395743	42397313	48.3555
chr10	42397456	42399022	20.8438
chr10	42399335	42400783	27.1467
chr10	42401540	42402534	20.5806
chr10	42526617	42528191	14.9683
chr10	42529559	42531117	23.6366
chr10	42531233	42532617	29.286
chr10	42533851	42535423	15.719
chr10	42596590	42597494	39.5433
chr10	42598999	42600385	51.1343
chr10	88344681	88345981	28.7274
chr11	15671298	15672154	20.2393
chr11	51568982	51570532	26.8896
chr11	51571723	51573251	26.3324
chr11	51578569	51580145	30.0048
chr11	51592230	51593690	22.5041
chr12	14392916	14394004	36.4414
chr12	14410636	14412190	32.7016
chr12	25538688	25539734	41.5154
chr12	116796433	116797539	31.4422
chr12	132990309	132991825	44.7592
chr12	132991945	132993491	41.1352
chr13	30706480	30707362	14.9252
chr13	45450673	45451975	29.9428
chr13	110076275	110077239	18.4588
chr14	71786711	71787511	25.9472
chr14	88237277	88238325	33.8422
chr15	77835289	77836501	39.1107
chr16	46403100	46404222	29.1274
chr16	46423357	46424931	46.8424
chr17	22247860	22249434	31.9385
chr17	22250357	22251891	34.3778
chr17	22257552	22259116	31.6358
chr17	22257552	22259116	31.6358
chr17	22257552	22259116	31.6358
chr17	43508127	43509669	47.6256
chr18	8478458	8479204	15.4008
chr19	27732448	27734034	28.7729
chr19	27736752	27738236	25.7522
chr2	8723322	8724730	29.4734
chr2	20709144	20710698	44.212
chr2	43353726	43355156	35.7799
chr2	60524165	60525541	38.348
chr2	61990707	61992013	36.1126
chr2	64977552	64979134	46.4224
chr2	65057830	65059408	43.8185
chr2	88649789	88651289	47.9328
chr2	89874586	89875816	33.2838
chr2	89878245	89879823	37.4784
chr2	92268774	92269886	44.6764
chr2	92280896	92281784	20.8853
chr2	92289860	92291344	21.788
chr2	92296217	92297733	24.6393
chr2	92305741	92307287	24.5131
chr2	92305741	92307287	24.5131
chr2	92308770	92310342	28.0368
chr2	92308770	92310342	28.0368
chr2	92315223	92316799	27.5338
chr2	92315223	92316799	27.5338
chr2	92320687	92322259	22.2208
chr2	92323589	92325171	22.2701
chr2	121310063	121311253	29.3061
chr2	121832919	121834475	50.9017
chr2	130584725	130585947	29.9698
chr2	148022443	148023081	10.1884
chr2	241172038	241173618	32.2912
chr20	39591113	39592351	27.5677
chr21	11185521	11187097	30.7018
chr3	14313110	14314164	29.0578
chr3	96335366	96336876	18.9897
chr4	1512852	1514412	50.4108
chr4	1567697	1569259	52.027
chr4	1581606	1583112	41.5359
chr4	9692919	9693903	27.5104
chr4	12641704	12642378	19.5862
chr4	49150680	49152084	31.9533
chr4	49658999	49660221	44.6993
chr4	65476671	65477399	19.0507
chr4	68264291	68265861	28.9097
chr4	68264291	68265861	28.9097
chr4	69215378	69216470	39.4156
chr4	83205513	83206963	34.2638
chr4	163342141	163342977	12.1786
chr4	190574800	190576352	31.4277
chr5	10326	10626	1
chr5	2038417	2039435	28.7868
chr5	71146454	71147272	32.5466
chr5	87436524	87438080	53.9838
chr5	99381501	99383087	36.394
chr5	99386986	99388564	32.4937
chr5	133801558	133803100	47.9346
chr6	7672835	7674105	40.6267
chr6	28890486	28892052	51.6197
chr6	29599617	29601127	45.3939
chr6	30034098	30035638	38.8823
chr6	30069314	30070652	38.0343
chr6	30180848	30181936	30.3186
chr6	30523412	30524990	57.1168
chr6	30538633	30539725	35.8792
chr6	30584599	30586015	41.5519
chr6	30614258	30615810	56.5348
chr6	30654365	30655887	45.2488
chr6	30657876	30659378	42.8432
chr6	30684726	30685772	34.4516
chr6	30687480	30688582	36.9175
chr6	30709742	30711320	43.8212
chr6	30711810	30713392	44.8851
chr6	30850088	30851628	56.9285
chr6	30850088	30851628	56.9285
chr6	30881264	30882802	42.9137
chr6	30910280	30911860	46.6197
chr6	30922703	30924251	36.2754
chr6	31105011	31106529	37.0822
chr6	31126523	31128077	34.3332
chr6	31465365	31466433	31.064
chr6	31508990	31510178	30.1944
chr6	31547980	31549528	34.9999
chr6	31587667	31588809	40.8811
chr6	31633013	31634589	44.6735
chr6	31670786	31671448	15.2911
chr6	31696384	31697944	40.4078
chr6	31706922	31708462	50.2855
chr6	31737132	31738448	31.0673
chr6	31830074	31831608	55.5769
chr6	32014326	32015910	45.3135
chr6	32095336	32096730	44.46
chr6	32097434	32098776	44.8383
chr6	32120968	32122554	42.6948
chr6	32144844	32146422	39.1398
chr6	32157580	32158930	46.4074
chr6	32163081	32164365	36.8018
chr6	32805706	32807150	29.613
chr6	32821420	32822438	24.6528
chr6	32935769	32937347	42.5442
chr6	32939022	32940466	35.1148
chr6	33165046	33166266	19.0978
chr6	33167167	33168751	50.934
chr6	33171691	33173261	47.1305
chr6	33216131	33217705	38.7332
chr6	33244457	33246005	42.0371
chr6	33285348	33286932	41.0823
chr6	33285348	33286932	41.0823
chr6	33290219	33291785	41.4833
chr6	33358643	33360165	49.9428
chr6	33377558	33379068	51.7039
chr6	33385324	33386752	51.2415
chr6	33393062	33394298	41.0515
chr6	33421555	33422755	31.4697
chr6	41410061	41411507	36.6717
chr6	58776129	58777667	31.5612
chr6	58778406	58779982	25.9689
chr6	61913934	61914624	15.7422
chr6	62283629	62284731	19.417
chr6	156868500	156869636	27.9401
chr7	1407834	1409404	42.7365
chr7	45291280	45292190	26.48
chr7	61078850	61079924	20.6471
chr7	61967653	61969235	22.8404
chr7	61969581	61971139	24.1371
chr7	64733660	64734788	34.8285
chr7	98099424	98100676	47.181
chr9	36486260	36487558	38.7253
chr9	36765524	36766656	36.9241
chr9	90690859	90692435	42.5214
chr9	110187110	110188540	41.0236
chr9	132020359	132021299	31.8111
chrX	53024203	53025425	29.7019
chrX	61718613	61719591	16.9917
chrX	108297210	108298044	17.5817
chrX	125606167	125607641	27.4188
chrX	125864534	125865276	13.2333
chrX	136520070	136520862	26.4821
chrY	10020487	10022061	49.191
chrY	10024975	10026493	39.6672
chrY	10031252	10032814	30.999
chrY	10035676	10037236	36.4018
chrY	13459762	13461256	29.934
chrY	13466839	13468419	28.8635
chrY	13469904	13471428	48.7491
chrY	13476095	13477669	38.7331
chrY	13480355	13481931	33.4898
chrY	13483029	13484607	28.6971
chrY	13487825	13489409	52.8188
chrY	13487825	13489409	52.8188
chrY	58984832	58986332	32.4573

## Sheet: 8Cell
chr1	564376	565956	35.1878
chr1	567512	569088	28.2758
chr1	569159	570683	38.5045
chr1	41826359	41827661	50.0217
chr1	41826359	41827661	50.0217
chr1	50798357	50799943	48.5248
chr1	121483778	121485364	26.8652
chr10	31891725	31893301	54.8215
chr10	42384245	42385829	49.5515
chr10	42386803	42388379	56.5639
chr10	42390659	42392239	52.0265
chr10	42395659	42397233	48.3198
chr10	42397653	42399225	18.7671
chr10	42399337	42400783	27.147
chr10	42401536	42402534	20.5803
chr10	42526605	42527863	18.7036
chr10	42529559	42531141	23.7413
chr10	42531241	42532769	27.2277
chr10	42534327	42535331	12.7266
chr10	42596569	42597723	49.9861
chr10	42599003	42600375	50.2484
chr10	88344877	88345901	25.8573
chr11	15671340	15672524	27.7273
chr11	51568878	51570394	30.4365
chr11	51571815	51572769	20.1812
chr11	51579880	51581402	25.6029
chr11	51592306	51593720	21.9785
chr12	14392274	14393840	42.4084
chr12	14410407	14411985	32.1207
chr12	25538345	25539881	50.3228
chr12	116796721	116797387	20.47
chr12	132991157	132992303	36.8604
chr12	132991157	132992303	36.8604
chr13	30706608	30707328	9.35876
chr13	45450864	45452324	37.4657
chr13	110075843	110076983	24.0981
chr14	71786468	71787926	40.9817
chr14	88237277	88238169	28.1708
chr15	77835387	77836317	28.9556
chr16	46403170	46404066	25.9944
chr16	46423349	46424241	32.5118
chr17	22247706	22249196	30.9663
chr17	22250406	22251890	33.9365
chr17	22257118	22258600	30.7139
chr17	22257118	22258600	30.7139
chr17	22257118	22258600	30.7139
chr17	43508648	43509386	31.0715
chr18	8478518	8479412	19.6054
chr19	27732448	27734034	28.7729
chr19	27736752	27738236	25.7522
chr2	8723581	8724497	23.1215
chr2	20709370	20710920	48.9094
chr2	43353933	43354795	26.5411
chr2	60524275	60525597	38.824
chr2	61990749	61992281	37.8851
chr2	64977630	64979198	46.5535
chr2	65058454	65059344	21.8738
chr2	88650003	88651165	43.2535
chr2	89874207	89875781	37.3654
chr2	89878345	89879925	42.3331
chr2	92268962	92269886	36.9865
chr2	92280914	92281910	24.0201
chr2	92289860	92291360	21.7657
chr2	92296161	92297733	24.5485
chr2	92305741	92307287	24.5131
chr2	92305741	92307287	24.5131
chr2	92308760	92310310	27.9372
chr2	92308760	92310310	27.9372
chr2	92315504	92317044	25.3984
chr2	92315504	92317044	25.3984
chr2	92320687	92322259	22.2208
chr2	92323589	92325171	22.2701
chr2	121309980	121311090	28.239
chr2	121831376	121832962	45.979
chr2	130584407	130585963	36.4284
chr2	148022484	148023178	10.2007
chr2	241171868	241173366	31.0982
chr20	39591344	39592138	17.9629
chr21	11185634	11187114	29.0438
chr3	14312834	14314408	37.9601
chr3	96336531	96337963	22.7175
chr4	1512919	1514495	51.0352
chr4	1567638	1569046	47.378
chr4	1581188	1582762	46.398
chr4	9692856	9693810	28.0363
chr4	12641666	12642516	23.0652
chr4	49151647	49153159	39.0579
chr4	49659008	49660254	43.8316
chr4	65476822	65477410	13.4521
chr4	68264291	68265861	28.9097
chr4	68264291	68265861	28.9097
chr4	69214957	69216537	57.2433
chr4	83205555	83207077	33.9339
chr4	163342242	163342838	6.81747
chr4	190574030	190575612	33.9691
chr5	10326	10626	1
chr5	2038363	2039435	30.6359
chr5	71146454	71147272	32.5452
chr5	87436593	87438025	52.8047
chr5	99381501	99383087	35.2257
chr5	99385672	99387258	30.9931
chr5	133801041	133802231	37.6712
chr6	7672682	7674200	43.6162
chr6	28890450	28892010	51.775
chr6	29600427	29601343	32.4965
chr6	30034249	30035607	40.3117
chr6	30070160	30071744	34.896
chr6	30180664	30182096	34.3155
chr6	30523412	30524990	56.5227
chr6	30538356	30539888	43.3011
chr6	30584479	30586047	42.4602
chr6	30614319	30615879	59.3911
chr6	30654284	30655820	43.2159
chr6	30657981	30659505	41.3773
chr6	30684726	30686256	42.0816
chr6	30688454	30690026	47.3952
chr6	30709684	30711222	42.722
chr6	30711705	30713263	42.0925
chr6	30851410	30852950	52.4381
chr6	30851410	30852950	52.4381
chr6	30881311	30882559	39.3826
chr6	30910152	30911110	30.8607
chr6	30922581	30924099	42.7383
chr6	31104495	31106079	39.7224
chr6	31125403	31126663	30.4884
chr6	31465365	31466433	31.1131
chr6	31509750	31511304	48.7307
chr6	31548286	31549490	35.2158
chr6	31587667	31589235	56.7016
chr6	31633081	31634667	45.6233
chr6	31670425	31671781	25.0509
chr6	31696546	31698082	36.208
chr6	31706889	31708393	48.7994
chr6	31737708	31739292	38.382
chr6	31830046	31831624	56.9547
chr6	32015633	32016629	28.3226
chr6	32095140	32096726	46.1391
chr6	32097591	32099161	51.788
chr6	32120927	32122459	42.945
chr6	32144852	32146390	39.9201
chr6	32157512	32158870	46.752
chr6	32163021	32164587	40.2427
chr6	32805970	32807540	30.18
chr6	32821057	32822391	30.5243
chr6	32935817	32937387	49.4745
chr6	32940194	32941780	37.6885
chr6	33164486	33165988	23.5944
chr6	33167197	33168753	50.5501
chr6	33171711	33173293	47.6132
chr6	33216182	33217734	39.8599
chr6	33244192	33245754	49.8766
chr6	33283974	33285508	31.3373
chr6	33285698	33287282	49.2353
chr6	33289248	33290834	43.357
chr6	33358597	33360165	51.3981
chr6	33377648	33379202	56.3369
chr6	33385207	33386783	51.8854
chr6	33393062	33394048	33.5625
chr6	33421560	33423030	35.4058
chr6	41410476	41411996	49.843
chr6	58776133	58777673	31.5609
chr6	58778288	58779866	25.2499
chr6	61913982	61914600	14.9426
chr6	62283719	62284731	17.1432
chr6	156868780	156869426	16.2662
chr7	1408092	1409490	35.6553
chr7	45291222	45291890	15.1918
chr7	61078821	61079979	20.9954
chr7	61967058	61968602	22.8005
chr7	61969508	61971036	23.5842
chr7	64733448	64734770	37.8612
chr7	98099446	98100972	47.1034
chr9	36486759	36488335	55.1216
chr9	36765727	36766557	29.146
chr9	90691269	90692191	38.9299
chr9	110186982	110188554	40.6543
chr9	132020263	132021353	39.5631
chrX	53024312	53025490	28.8761
chrX	61718613	61719469	13.9239
chrX	108296905	108298027	25.1624
chrX	125606080	125607640	25.997
chrX	125864560	125865454	18.702
chrX	136520052	136520858	27.1687
chrY	10022027	10023583	46.0612
chrY	10024997	10026565	39.3287
chrY	10031441	10032937	34.8744
chrY	10035535	10037083	35.188
chrY	13459732	13461256	30.2198
chrY	13466839	13468419	28.8635
chrY	13469657	13471235	44.2928
chrY	13475810	13477352	36.0632
chrY	13480355	13481931	33.4898
chrY	13483010	13484574	29.249
chrY	13487847	13489399	52.6487
chrY	13487847	13489399	52.6487
chrY	58985162	58986732	38.3161

## Sheet: ICM
chr1	564378	565956	35.1877
chr1	567512	569088	28.2758
chr1	569159	570683	38.5045
chr1	41826229	41827815	52.357
chr1	41826229	41827815	52.357
chr1	50798444	50799856	49.1463
chr1	121483693	121485271	27.9291
chr10	31891712	31893268	55.3286
chr10	42383437	42384997	52.9997
chr10	42386811	42388345	56.5131
chr10	42390654	42392212	51.8891
chr10	42395659	42397231	48.2722
chr10	42397686	42399258	18.5187
chr10	42399317	42400783	27.139
chr10	42401471	42402649	21.2742
chr10	42526617	42528191	14.9542
chr10	42529559	42531145	23.7422
chr10	42531224	42532614	29.2848
chr10	42534563	42536091	16.9824
chr10	42596506	42598074	54.5795
chr10	42598996	42600582	53.0313
chr10	88344926	88345900	23.3619
chr11	15671322	15672348	25.1772
chr11	51569268	51570672	23.8679
chr11	51571743	51572923	23.0796
chr11	51578594	51580162	29.8938
chr11	51592306	51593884	23.7987
chr12	14392343	14393917	44.5927
chr12	14410695	14412251	33.9764
chr12	25538345	25539891	50.4806
chr12	116796433	116797555	31.9149
chr12	132990469	132991993	43.221
chr12	132990469	132991993	43.221
chr13	30707015	30708547	18.0982
chr13	45450673	45451725	25.208
chr13	110076227	110076983	12.4595
chr14	71786474	71788058	44.9521
chr14	88237277	88238169	29.1707
chr15	77835458	77836304	24.7254
chr16	46403036	46404072	29.6492
chr16	46423219	46424797	48.3941
chr17	22248032	22249166	28.1246
chr17	22250381	22251767	33.0871
chr17	22257118	22258514	30.4816
chr17	22257118	22258514	30.4816
chr17	22258593	22260001	22.6348
chr17	43508386	43509604	44.5863
chr18	8478040	8478758	16.8888
chr19	27732359	27733877	27.2488
chr19	27736752	27738236	25.7522
chr2	8723064	8724600	38.9047
chr2	20709307	20710483	39.2326
chr2	43353794	43355154	36.2658
chr2	60524259	60525359	36.2523
chr2	61990672	61992220	38.2223
chr2	64977598	64979176	48.0067
chr2	65057754	65059288	49.2065
chr2	88649608	88651122	50.9949
chr2	89874885	89876289	36.7927
chr2	89878639	89880201	48.4893
chr2	92268761	92269935	45.7433
chr2	92280486	92282008	24.3039
chr2	92289860	92291360	21.7657
chr2	92296183	92297733	24.5943
chr2	92305741	92307287	24.5131
chr2	92305741	92307287	24.5131
chr2	92307353	92308913	18.2024
chr2	92308993	92310509	24.6268
chr2	92315424	92317002	25.567
chr2	92315424	92317002	25.567
chr2	92320687	92322259	22.2208
chr2	92323589	92325171	22.2701
chr2	121310074	121311158	27.7331
chr2	121831896	121833188	37.451
chr2	130584870	130585874	26.5452
chr2	148022484	148023178	10.2007
chr2	241172030	241173606	32.8998
chr20	39591166	39592138	23.6968
chr21	11185659	11186781	27.2439
chr3	14313425	14314681	34.7974
chr3	96335366	96336876	18.9897
chr4	1513004	1514190	46.272
chr4	1567711	1569255	52.328
chr4	1581370	1582928	46.5688
chr4	9692847	9693903	28.8772
chr4	12641573	12642439	25.5601
chr4	49151441	49153001	43.0207
chr4	49659021	49659939	35.5439
chr4	65476822	65477410	13.4521
chr4	68264291	68265861	28.9097
chr4	68264291	68265861	28.9097
chr4	69214987	69216565	57.3937
chr4	83205513	83206951	34.4289
chr4	163342242	163342838	6.81759
chr4	190574561	190576129	30.377
chr5	10326	10626	1
chr5	2038471	2039205	25.7319
chr5	71146454	71147258	31.7668
chr5	87436524	87438066	53.7271
chr5	99381526	99383072	36.2854
chr5	99385700	99387258	32.0924
chr5	133801530	133803114	47.8708
chr6	7672720	7674110	41.282
chr6	28890843	28892405	43.9122
chr6	29600126	29601390	47.6438
chr6	30034249	30035637	41.2867
chr6	30069382	30070580	36.6034
chr6	30180580	30182164	36.3167
chr6	30523392	30524958	56.9727
chr6	30538442	30539888	42.3337
chr6	30584470	30586054	44.5087
chr6	30614430	30615958	58.214
chr6	30654067	30655649	43.9548
chr6	30657925	30659471	41.6845
chr6	30684547	30686129	41.066
chr6	30688418	30689926	48.8382
chr6	30709697	30711215	44.6178
chr6	30711779	30712809	32.8238
chr6	30851410	30852960	51.3684
chr6	30851410	30852960	51.3684
chr6	30881232	30882642	40.2275
chr6	30910111	30911077	35.1844
chr6	30922765	30924129	37.5261
chr6	31104936	31106176	36.0727
chr6	31125334	31126868	31.9468
chr6	31465365	31466343	29.1451
chr6	31509637	31511223	46.2052
chr6	31548291	31549341	31.6174
chr6	31587667	31589223	59.0018
chr6	31633007	31634529	44.8926
chr6	31670575	31671705	22.3357
chr6	31696603	31698155	35.9219
chr6	31707018	31708512	49.1548
chr6	31737333	31738433	28.439
chr6	31830046	31831628	57.3553
chr6	32015748	32016610	25.7763
chr6	32095182	32096764	47.1809
chr6	32097497	32099003	51.1398
chr6	32121065	32122615	46.2905
chr6	32144852	32146434	39.1127
chr6	32157719	32158709	41.2811
chr6	32163434	32164998	48.3597
chr6	32805645	32807061	29.0376
chr6	32820977	32822503	32.3739
chr6	32935778	32937358	51.321
chr6	32939022	32940544	35.1938
chr6	33164557	33166069	23.8424
chr6	33167183	33168753	51.145
chr6	33171673	33173085	46.6164
chr6	33216211	33217769	37.542
chr6	33244204	33245782	50.4853
chr6	33285205	33286779	36.9067
chr6	33285205	33286779	36.9067
chr6	33290107	33291689	42.619
chr6	33358561	33360133	50.3942
chr6	33377740	33378994	51.3365
chr6	33385489	33386581	46.6824
chr6	33393062	33394202	41.483
chr6	33421602	33423036	34.9811
chr6	41410294	41411746	47.4855
chr6	58776129	58777667	31.5612
chr6	58778441	58780003	26.0391
chr6	61913912	61914600	15.7043
chr6	62283629	62284731	19.417
chr6	156868780	156869426	16.2662
chr7	1407812	1409366	43.1465
chr7	45291186	45291890	16.9883
chr7	61078571	61079979	25.0611
chr7	61967030	61968584	23.0869
chr7	61969832	61971396	25.8382
chr7	64733404	64734964	39.4523
chr7	98099524	98100896	45.5067
chr9	36486798	36488350	52.915
chr9	36765474	36766690	38.1571
chr9	90691046	90692330	42.4655
chr9	110187110	110188560	41.2261
chr9	132020422	132021346	38.2594
chrX	53024264	53025446	28.5429
chrX	61718613	61719401	12.3863
chrX	108297037	108298027	21.9267
chrX	125606409	125607747	30.6781
chrX	125864455	125865209	10.3245
chrX	136520096	136520862	24.8167
chrY	10021756	10022964	30.8229
chrY	10024979	10026563	39.7534
chrY	10031252	10032706	28.6909
chrY	10035535	10037031	34.4647
chrY	13459822	13461256	29.1788
chrY	13466839	13468419	28.8635
chrY	13469692	13470702	28.174
chrY	13475518	13477030	32.2525
chrY	13480560	13482084	31.7533
chrY	13483029	13484609	28.744
chrY	13487343	13488399	46.9117
chrY	13488702	13490054	35.0566
chrY	58984776	58985746	24.5866

## Sheet: primed_hESC
chr1	564374	565956	35.1877
chr1	567512	569088	28.2758
chr1	569159	570683	38.5045
chr1	41826359	41827935	55.6698
chr1	41826359	41827935	55.6698
chr1	50798391	50799923	49.1116
chr1	121483673	121485249	28.0197
chr10	31891814	31893208	53.1248
chr10	42384245	42385829	49.5515
chr10	42386764	42388340	56.8379
chr10	42390706	42392288	52.0597
chr10	42395755	42397313	48.2822
chr10	42397909	42399203	16.5946
chr10	42399317	42400783	27.139
chr10	42401562	42402486	20.0812
chr10	42526636	42528158	14.8863
chr10	42529509	42531083	23.7167
chr10	42531233	42532639	29.2745
chr10	42534040	42535514	14.5805
chr10	42596569	42597697	49.2009
chr10	42599030	42600560	43.5743
chr10	88344750	88345648	22.9651
chr11	15671235	15672819	33.0107
chr11	51569434	51570608	20.5335
chr11	51571758	51572596	16.0253
chr11	51579880	51581310	24.92
chr11	51592547	51593585	20.7996
chr12	14392035	14393243	24.3511
chr12	14410171	14411593	30.4273
chr12	25538345	25539911	50.7618
chr12	116796382	116797560	32.14
chr12	132991197	132992309	35.7897
chr12	132991197	132992309	35.7897
chr13	30706480	30707672	21.9046
chr13	45450822	45451860	23.1193
chr13	110076295	110076983	10.8327
chr14	71786829	71788411	55.118
chr14	88237301	88238161	27.588
chr15	77835215	77836631	40.3662
chr16	46403170	46404086	26.5712
chr16	46423524	46424376	34.0868
chr17	22248231	22249357	25.9977
chr17	22250987	22251787	18.4362
chr17	22257530	22258388	20.2295
chr17	22258491	22259795	19.739
chr17	22258491	22259795	19.739
chr17	43508293	43509857	38.255
chr18	8478518	8479370	19.1738
chr19	27732448	27734034	28.7729
chr19	27736761	27738337	25.0961
chr2	8723028	8724600	38.2003
chr2	20709290	20710478	38.8876
chr2	43353867	43354877	29.4924
chr2	60524412	60525364	33.2109
chr2	61990602	61992148	38.15
chr2	64977576	64979162	46.9684
chr2	65058134	65059408	33.2556
chr2	88649708	88651204	50.9538
chr2	89874533	89875923	35.1487
chr2	89878317	89879877	36.0703
chr2	92268922	92269912	38.7185
chr2	92280888	92281816	21.4311
chr2	92289831	92291263	19.1338
chr2	92296323	92297543	22.9532
chr2	92305200	92306536	19.7955
chr2	92307058	92307784	13.0327
chr2	92308599	92309593	18.1754
chr2	92308599	92309593	18.1754
chr2	92315557	92316677	23.2417
chr2	92316751	92318301	19.343
chr2	92320685	92322259	22.2208
chr2	92323693	92325251	21.8666
chr2	121309904	121311404	34.5792
chr2	121832919	121834467	52.3219
chr2	130584679	130585797	32.2104
chr2	148022484	148023110	8.46489
chr2	241172038	241173618	32.2912
chr20	39591124	39592138	24.6817
chr21	11185830	11187114	27.5791
chr3	14313715	14314743	28.6586
chr3	96335334	96336876	19.7177
chr4	1513028	1513926	34.2851
chr4	1567784	1569104	50.8535
chr4	1581107	1582693	46.2577
chr4	9692791	9693977	30.0299
chr4	12641658	12642484	21.7857
chr4	49150612	49152148	33.8451
chr4	49659145	49660231	43.0037
chr4	65476822	65477410	13.4521
chr4	68264031	68265015	21.75
chr4	68265418	68266990	20.2087
chr4	69214945	69216517	57.8739
chr4	83205385	83206969	34.0794
chr4	163341946	163342832	11.9966
chr4	190574149	190575217	29.6967
chr5	10326	10626	1
chr5	2038148	2039700	34.6563
chr5	71146454	71147258	31.7668
chr5	87436467	87438003	51.0643
chr5	99381557	99383075	36.128
chr5	99385734	99387286	31.11
chr5	133801576	133803140	48.1232
chr6	7672956	7674016	38.7321
chr6	28890559	28892117	50.3588
chr6	29599709	29601287	55.1983
chr6	30034217	30035781	41.7463
chr6	30069399	30070505	35.1665
chr6	30180580	30182164	36.3235
chr6	30523484	30525064	56.5307
chr6	30538422	30539916	42.4751
chr6	30584541	30586067	42.6885
chr6	30614319	30615887	60.2995
chr6	30654253	30655829	46.6476
chr6	30658019	30659343	43.1204
chr6	30684539	30685909	38.5778
chr6	30687311	30688725	42.1396
chr6	30709659	30711237	44.4292
chr6	30711659	30713057	38.4628
chr6	30849991	30851533	56.2811
chr6	30851614	30853194	47.5056
chr6	30881699	30882721	33.8843
chr6	30909983	30911095	36.5289
chr6	30923083	30924095	24.2233
chr6	31104922	31106002	30.6373
chr6	31125474	31127040	30.7457
chr6	31465224	31466634	33.2315
chr6	31509578	31511134	41.5815
chr6	31548407	31549649	37.6559
chr6	31587667	31589193	57.0022
chr6	31633007	31634589	44.7599
chr6	31670072	31671634	26.5697
chr6	31696626	31698196	34.9624
chr6	31706798	31708384	48.0722
chr6	31737311	31738313	25.774
chr6	31830050	31831632	57.3966
chr6	32015634	32016704	27.2341
chr6	32095456	32096620	42.0279
chr6	32097699	32098953	48.5464
chr6	32121133	32122709	46.1864
chr6	32144833	32146387	38.9627
chr6	32157736	32158740	38.1308
chr6	32163434	32165004	48.3772
chr6	32805477	32807061	32.0906
chr6	32820493	32822073	40.0351
chr6	32935827	32937347	50.3197
chr6	32938969	32940549	36.2703
chr6	33165035	33166137	18.7002
chr6	33167258	33168826	48.5232
chr6	33171725	33173261	43.1879
chr6	33216297	33217879	37.0645
chr6	33244192	33245770	49.9537
chr6	33285308	33286752	35.9659
chr6	33285308	33286752	35.9659
chr6	33290115	33291689	42.0815
chr6	33358613	33360165	50.2872
chr6	33377658	33379196	57.3287
chr6	33385201	33386785	51.9862
chr6	33393052	33394294	41.0739
chr6	33421475	33423061	36.365
chr6	41410344	41411894	47.3459
chr6	58776129	58777667	31.5612
chr6	58778275	58779773	24.8868
chr6	61913854	61914626	17.8862
chr6	62283629	62284731	19.417
chr6	156868461	156869441	24.9815
chr7	1408096	1409408	37.4821
chr7	45291186	45291890	16.9883
chr7	61079227	61079939	12.0327
chr7	61967653	61969235	22.8404
chr7	61969591	61971175	24.2659
chr7	64733460	64734788	38.2655
chr7	98099412	98100788	49.441
chr9	36486798	36488370	56.1479
chr9	36765152	36766668	42.6066
chr9	90690898	90692412	44.2819
chr9	110187088	110188126	33.5456
chr9	132020352	132021448	43.8844
chrX	53024259	53025551	30.3926
chrX	61718613	61719469	13.9239
chrX	108297143	108298029	19.3882
chrX	125606409	125607455	25.8208
chrX	125864489	125865211	11.0894
chrX	136520145	136520799	24.0796
chrY	10021924	10023024	36.9164
chrY	10025739	10026353	11.5895
chrY	10031600	10032396	17.0228
chrY	10035822	10037106	36.0595
chrY	13459798	13461256	29.5005
chrY	13466839	13468419	28.8635
chrY	13469820	13470966	37.9936
chrY	13476095	13476819	22.1963
chrY	13480805	13482269	29.6131
chrY	13483150	13484716	27.5702
chrY	13487304	13488382	44.4372
chrY	13488854	13490326	33.89
chrY	58984863	58985783	21.8543
