# Supplementary material for: Long-range transcription factor binding sites clustered regions may mediate transcriptional regulation through phase-separation interactions in early human embryo
Source: Comput Struct Biotechnol J. 2024 Sep 26;23:3514–26. doi: 10.1016/j.csbj.2024.09.017 (PMC11492133; doi:10.1016/j.csbj.2024.09.017)
Supplement: Supplementary file 4 — Supplementary material [file mmc4.xlsx]

## Sheet: Sheet1
LAF-1
FUS
Whi3
Pub1
Lsm4
elF4GII
hTIA1
hnRNPA1
EGFP
PTB
Ddx4
SUMO3
PIASx
NCK1
ABL1
polyK
scSup35
spSup35
FIB1
hNPM1
SynGAP
PSD-95
TDP-43
FMRP
GR
PR
polyY
GAR-1
RRASL
Tau
hHP1α
HP1β
Sgo
IP5
UBQLN2
Ubiquitin
PA
rpL5
SURF6
N-WASP
nephrin
srGAP1
Pab1
PGL-3
LAT
Grb2
Sos1
SLP-76
Gads
AVPGVG
TVPGVG
TVPGAG
GVPGAV
GVPGVA
VAPGVG
APGVG
VPGVA
VPGVG
VHPGVG
VAPVG
VGPVG
VPAGVG
VPTGVG
APVGVG
VRPVG
APVGLG
VPAVG
VPHVG
VGPAVG
VTPAVG
TPVAVG
VPSALYGVG
GRGNSPYG
RGDSPHG
GRGDSPYG
GRDGSPYG
RGDSPYG
GRGDSPFG
GRGESPYG
RGDSPYQG
RGDAPYQG
QYPSDGRG
RGDSYPG
VPHSRNGG
VPSTDYGVG
GRPSDSYG
VPSDDYGVG
VPSDDYGQG
GRGDSAY
GRASDSYG
VRPDG
VPHSRNGGNSGGRGDSPYG
DPGYIGSRG
Dcp2
Edc3
Pdc1
mTIA1
CYCT1
DYRK1A
hRPB1
p62
LC3b
CPEB4
hnRNPDL
hnRNPH3
hnRNPH1
hnRNPH2
CSTF2
hnRNPA2
CSTF2T
hnRNPA1b
hnRNPA1a
PSPC1
hnRNPD
hnRNPAB
hnRNPA0
DAZAP1
hnRNPA1L2
TIAL1
BRD4
MED1
hGAS
mGAS
SYN1
SYN2
Intersectin-1
Numb
Pon
BuGZ
SPD-5
PLK-1
SPD-2
TPXL-1
Dcp1
hnRNPA3
MEG3
MEX-5
PRMT1
Imp5
EWSR1
TAF15
TNPO1
FtsZ
Oleo30G
scRPB1
pAP
engrailed-2
PrP
Fyn
CBM
ADF3
SpyC1
SpyC2
SPOP
DAXX
AR
Dhh1
Not1
AK
GFP
ELP
RNase E
PGL-1
SEPA-1
EPG-2
VHL
β-amyloid
CBHII
CBHI
rmfp-3b
rmfp-3b-NT
rmfp-1
HBP-1
EPYC1
CrRbcS
SecbbS
Af2cbbL
Af2cbbS
HBP-pep
2024-10-04
polyP
MYC
p53
NANOG
SOX2
RARa
GATA2
ER
GCN4
MED15
CBX2
SZ1
SZ2
MBP
peptide15aa
Dbp1
polyGK
Resilin
alpha-tubulin
xNPM1
mCherry
Homer3
NR2B
Homer1c
Homer1a
cortactin
gephyrin
beta-tubulin
TRX
Pat1
mHP1α
VRN1
PSAB
PSA
PSB
RIM1α
polyR
GRDGSPYQG
HistoneH1
OVA
LYZ
SlmA
DDX3X
CcmM
seRbcL
Mfp-3S
GKAP
Shank3
RBP2
Ncav
polyE
4EBP2
FCA
Robo
hγ-D-crystallin
rγ-D-crystallin
Pbp1
HBP-2
bElastin
hElastin
fibrillin-1
M9M
RanGTP
Impα
Impβ
Kap121
CRM1
Mid1p
Mfp3S-pep
Mfp3F-pep
Atx2
5HT1A
Aquaporin
aquaporin-Z
bacteriorhodopsin
hlyA
zRbm14b
EIF4E
CAPRIN1
CNOT7
U1-70K
ZO1
ZO2
ZO3
USH1C
ANKS4B
MYO7B
CDHR2
GM130
YAP-1β
Pmel17
p14ARF
Spa2
Aip5
BPTI
GI
hRXRγ
DvHP1a
Pros
reflectins A1
γ-gliadin
ANXA11
DmCdt1
hCdt1
DmCdc6
DmORC1
DmORC2
DmORC3
DmORC4
DmORC5
DmORC6
DmMcm2
DmMcm3
DmMcm4
DmMcm5
DmMcm6
DmMcm7
mPrP
TACC3
Alpha-synuclein
HSP27
KG
SR
Rv1747
MSMEG_1642
mU2AF65
hU2AF65
MORC3
hEFhd2
mEFhd2
DF1
DF2
DF3
53BP1
TIAR-2
BLG
LYS
G3BP1
BSA
DDX19A
FKBP
Ubc9
G3BP2
hnRNPA1L
hnRNPA1S
SSB
RecQ
αBc
VGAPVG
VPGAVG
GRGDSPY
GVAPV
GVGPV
GVGAPV
VPAGLG
ELP(V)
ELP(V1A4)
ELP(V1A1)
ELP(V4A1)
Atg1
Atg13
Atg17
Atg29
Atg31
EMB1579
MSI4
MeCP2
TBLR1
N-protein
AFF4
ENL
CDK9
ELL2
HIV NC protein
SIV NC protein
FIV NC protein
HTLV-1 NC protein
RSV NC protein
MuLV NC protein
HIV Gag protein
HSP70
hBEX3
EBNA2
EBNALP
TAZ
TEAD4
YAP
SLP65
CIN85
Synapsin
NosRca
Rubisco
Czf1
Wor1
Wor4
TEV
β-synuclein
complexin-1
polyR10
polyR50
polyR100
polyK10
polyK50
polyK100
MaSp2
Ded1
Par3
Par6β
PKCiota
AKAP95
LEM2
GIT1
β-Pix_rat
Paxillin
ecAK
CPSF6
UL11
Rad52
Ape1
Atg19
BROSI_A1236
Cdk1
GSK-3
TFEB
IPMK
TFE3
Taf14
Sth1
Snf5
AF-9
Galectin-3
MLL4
LAF-1 RGG shuf
LAF-1 RGG shuf-pres
GRN-3
GRN-5
PRM
poly(E)
RGRGG
RIα
FKBP39
3071
DmH2A
H3.1
Usp
mRpl5
DnaJB1
RSV nucleoprotein N
RSV phosphoprotein P
TPX2
tubulin
XMAP215
Synthetic protein
Importin-β
Importin-α
Bre1
Lge1
Rad6
WAC
RAD23B
RAD23A
LL-III
sMcdB
gMcdB
H1
hH2A
BthnRNPA2
Lys20
Lys100
Glu100
Asp100
STT1
STT2
OE23
LSCT2
SUMO
TAF
rEGFP
Streptavidin
hIAPP
EBF1
BRG1
Dronpa
Replicase polyprotein 1ab
SYD-2
ELKS-1
UNC-10
Histone H1.4
I16
II16
R32
FF
BRD3
Cavin1
CAV1
ERD14
NUP98
msynapsin
ITSN
ELKS1
ELKS2
VGCC
UBQLN1
UBQLN4
pFUS
EIF4A1
DDX6
RPL11
SRC-3
NSD2
TIA-1
mhnRNPA1
hSUMO
Efg1
hnRNPF
TOG
Hdj2
Ydj1
Sis1
KGKGG
SKGP-[GRGDSPYS]20-GY
SKGP-[GRGDQPYQ]20-GY
SKGP-[GRGDSPYQ]20-GY
SKGP-[GRGDQPYS]20-GY
